# Supplementary material for: 1-(4-Chloro­phen­yl)-4,4-dimethyl­pent-1-en-3-one
Source: Acta Crystallogr Sect E Struct Rep Online. 2009 Feb 28;65(Pt 3):o653. doi: 10.1107/S1600536809004358 (PMC2968549; doi:10.1107/S1600536809004358)
Supplement: Supplementary file 2 [file e-65-0o653-Isup2.hkl]

# 
# h,k,l, Fc-squared, Fo-squared, sigma(Fo-squared) and status flag 
# 
data_I
_shelx_title ' 12251m in P-1' 
_shelx_refln_list_code          4 
_shelx_F_calc_maximum      116.40 
_exptl_crystal_F_000       236.00 
_reflns_d_resolution_high  0.8108 
 
loop_ 
 _symmetry_equiv_pos_as_xyz 
 'x, y, z' 
 '-x, -y, -z' 
 
_cell_length_a     5.6831 
_cell_length_b     9.9156 
_cell_length_c    11.3731 
_cell_angle_alpha 103.487 
_cell_angle_beta  101.160 
_cell_angle_gamma 103.697 
 
_shelx_F_squared_multiplier     1.000 
 
loop_ 
 _refln_index_h 
 _refln_index_k 
 _refln_index_l 
 _refln_F_squared_calc 
 _refln_F_squared_meas 
 _refln_F_squared_sigma 
 _refln_observed_status 
   1   0   0      505.49      524.49      6.07 o 
   2   0   0      714.10      757.68      8.73 o 
   3   0   0       66.14       59.91      0.95 o 
   4   0   0       48.38       44.93      1.14 o 
   5   0   0        9.14        8.46      0.62 o 
   6   0   0        1.88        1.56      0.74 o 
  -6   1   0        0.14       -0.11      0.53 o 
  -5   1   0      562.83      565.88      8.59 o 
  -4   1   0      234.03      232.48      3.81 o 
  -3   1   0       21.91       28.29      0.58 o 
  -2   1   0      162.66      185.37      2.29 o 
  -1   1   0       18.30       15.02      0.64 o 
   0   1   0       57.69       56.92      2.83 o 
   1   1   0      819.66      858.13      9.79 o 
   2   1   0      209.80      214.20      2.62 o 
   3   1   0      276.85      304.69      3.74 o 
   4   1   0      113.84      113.32      3.70 o 
   5   1   0       13.66       12.50      0.68 o 
   6   1   0       81.53       85.63      2.02 o 
  -6   2   0       14.80       14.86      1.14 o 
  -5   2   0      193.32      192.52      5.54 o 
  -4   2   0        0.10        0.00      0.24 o 
  -3   2   0      423.69      389.73     22.42 o 
  -2   2   0       83.23       80.83      1.12 o 
  -1   2   0     2184.18     2127.35     25.39 o 
   0   2   0      302.43      310.84      4.34 o 
   1   2   0       27.43       28.29      0.47 o 
   2   2   0      131.76      126.33      1.66 o 
   3   2   0      557.11      572.32      6.77 o 
   4   2   0       19.48       18.34      0.71 o 
   5   2   0      134.73      138.88      2.66 o 
   6   2   0        0.02       -0.19      0.62 o 
  -6   3   0      117.49      124.33      2.59 o 
  -5   3   0       31.08       31.46      1.05 o 
  -4   3   0       89.97       85.92      1.61 o 
  -3   3   0       82.94       83.82      1.25 o 
  -2   3   0        2.02        7.37      0.27 o 
  -1   3   0        0.90        0.56      0.17 o 
   0   3   0      130.21      127.55      5.95 o 
   1   3   0      607.13      616.39      8.73 o 
   2   3   0      176.98      211.23      2.65 o 
   3   3   0      575.56      576.15      6.84 o 
   4   3   0        2.40        3.40      0.65 o 
   5   3   0        1.14        1.04      0.53 o 
  -6   4   0      128.44      134.37      3.77 o 
  -5   4   0       13.17       13.25      0.73 o 
  -4   4   0       20.52       16.97      0.52 o 
  -3   4   0      857.56      917.22     11.52 o 
  -2   4   0       67.21       68.47      1.02 o 
  -1   4   0      175.22      164.32      2.19 o 
   0   4   0       20.81       17.84      0.63 o 
   1   4   0      428.22      452.36      5.32 o 
   2   4   0      356.20      361.06      4.38 o 
   3   4   0       85.73       79.57      1.27 o 
   4   4   0        8.28        9.18      0.74 o 
   5   4   0       13.22       12.55      1.47 o 
  -6   5   0        3.21        2.40      0.90 o 
  -5   5   0        4.18        3.51      0.81 o 
  -4   5   0       49.72       43.32      0.88 o 
  -3   5   0        3.48        4.04      0.66 o 
  -2   5   0     1648.56     1721.18     19.61 o 
  -1   5   0        0.73        0.43      0.16 o 
   0   5   0      110.40      106.55      1.45 o 
   1   5   0      304.78      308.43      3.75 o 
   2   5   0       33.63       33.40      0.81 o 
   3   5   0       22.97       22.24      1.03 o 
   4   5   0        0.59        0.71      0.90 o 
   5   5   0       37.53       45.12      2.28 o 
  -6   6   0       28.19       27.67      1.53 o 
  -5   6   0       24.98       21.78      1.24 o 
  -4   6   0       35.90       33.40      0.97 o 
  -3   6   0       93.50       95.93      1.46 o 
  -2   6   0       44.91       40.68      0.77 o 
  -1   6   0      410.34      416.17      4.99 o 
   0   6   0      282.07      285.68      3.53 o 
   1   6   0       70.05       75.71      1.18 o 
   2   6   0      188.46      185.14      3.17 o 
   3   6   0       18.34       17.41      1.21 o 
   4   6   0      121.75      112.33      3.65 o 
  -6   7   0       12.53       13.27      1.19 o 
  -5   7   0       35.18       37.27      1.71 o 
  -4   7   0        0.23        0.07      0.46 o 
  -3   7   0        2.27        1.78      0.43 o 
  -2   7   0        0.42        0.18      0.23 o 
  -1   7   0      102.81      104.00      1.53 o 
   0   7   0      361.41      355.12      4.37 o 
   1   7   0        0.05        0.06      0.24 o 
   2   7   0        4.33        3.61      1.53 o 
   3   7   0       46.32       47.77      2.06 o 
   4   7   0       14.82       18.55      1.58 o 
  -6   8   0        0.18        0.87      1.03 o 
  -5   8   0      104.59      102.66      2.17 o 
  -4   8   0      112.59      107.38      2.17 o 
  -3   8   0       17.69       15.67      0.72 o 
  -2   8   0       90.11       91.72      1.83 o 
  -1   8   0       58.14       56.48      1.03 o 
   0   8   0        6.37        7.68      0.40 o 
   1   8   0       90.97       89.17      1.88 o 
   2   8   0       43.97       42.77      1.27 o 
   3   8   0        0.14        0.15      0.78 o 
  -5   9   0       63.12       65.18      1.67 o 
  -4   9   0        9.39        9.74      0.67 o 
  -3   9   0        0.60        0.81      0.48 o 
  -2   9   0       22.84       24.21      0.88 o 
  -1   9   0       14.20       12.71      0.96 o 
   0   9   0        5.66        4.06      0.82 o 
   1   9   0        1.39        1.03      0.51 o 
   2   9   0        2.13        1.51      0.80 o 
  -5  10   0        2.46        1.85      0.70 o 
  -4  10   0       67.85       73.67      1.81 o 
  -3  10   0        7.33        7.24      1.68 o 
  -2  10   0        6.08        7.31      1.05 o 
  -1  10   0       93.82      101.26      3.15 o 
   0  10   0        3.52        2.55      0.87 o 
   1  10   0      142.17      151.15      4.18 o 
  -4  11   0      108.21      111.98      2.47 o 
  -3  11   0        3.39        5.01      1.08 o 
  -2  11   0       57.27       60.72      2.41 o 
  -1  11   0        1.92        0.82      0.91 o 
   0  11   0       15.38       18.57      1.40 o 
   2 -12   1        0.21        0.00      0.96 o 
   0 -11   1       88.87       91.65      3.06 o 
   1 -11   1       62.58       61.47      2.38 o 
   2 -11   1       41.05       41.67      1.90 o 
   3 -11   1       27.09       28.87      1.60 o 
   4 -11   1       10.81       12.55      1.21 o 
  -2 -10   1       29.13       29.35      1.18 o 
  -1 -10   1       27.64       28.24      1.12 o 
   0 -10   1       18.55       17.96      1.24 o 
   1 -10   1       82.27       78.39      2.60 o 
   2 -10   1        1.63        1.49      0.78 o 
   3 -10   1       49.43       50.98      1.90 o 
   4 -10   1        1.13        1.46      0.63 o 
   5 -10   1        1.49        3.40      1.15 o 
  -2  -9   1       24.24       24.92      1.04 o 
  -1  -9   1      144.58      148.30      2.82 o 
   0  -9   1       40.55       41.78      1.17 o 
   1  -9   1       31.83       26.69      1.31 o 
   2  -9   1       10.07        9.65      0.61 o 
   3  -9   1       99.28      101.40      2.07 o 
   4  -9   1       35.45       38.47      1.17 o 
   5  -9   1        0.17       -0.50      0.88 o 
  -3  -8   1        1.02        0.78      0.82 o 
  -2  -8   1        7.32        6.64      0.67 o 
  -1  -8   1       97.47       92.92      1.92 o 
   0  -8   1      165.50       89.42      2.50 o 
   1  -8   1       20.65       20.46      0.58 o 
   2  -8   1       33.51       34.80      0.78 o 
   3  -8   1       90.75       89.34      1.82 o 
   4  -8   1       25.70       25.11      0.89 o 
   5  -8   1        0.77        1.95      0.87 o 
   6  -8   1       22.86       20.78      1.44 o 
  -4  -7   1       13.84       13.92      1.31 o 
  -3  -7   1       88.23       38.71      1.62 o 
  -2  -7   1       68.37       67.89      1.58 o 
  -1  -7   1      119.41      119.31      2.81 o 
   0  -7   1        1.21        0.81      0.50 o 
   1  -7   1       16.41       14.08      0.45 o 
   2  -7   1      105.39      101.83      1.52 o 
   3  -7   1       27.51       27.77      0.68 o 
   4  -7   1      262.63      263.68      4.22 o 
   5  -7   1        3.98        2.92      0.88 o 
  -4  -6   1       32.03       33.94      1.81 o 
  -3  -6   1       16.46       16.11      0.77 o 
  -2  -6   1      381.36      373.88      8.08 o 
  -1  -6   1      293.10      313.30      3.85 o 
   0  -6   1      228.97      236.02      4.85 o 
   1  -6   1        2.56        2.78      0.36 o 
   2  -6   1      120.38      128.94      1.79 o 
   3  -6   1       99.54       90.03      1.40 o 
   4  -6   1        1.87        1.64      0.33 o 
   5  -6   1      163.03      164.60      4.21 o 
   6  -6   1       12.64       13.06      1.13 o 
  -5  -5   1        0.09       -1.17      0.97 o 
  -4  -5   1      153.91      148.20      4.27 o 
  -3  -5   1        0.06        0.10      0.43 o 
  -2  -5   1       54.09       56.15      1.04 o 
  -1  -5   1      174.50      182.81      2.33 o 
   0  -5   1      185.14      186.75      2.99 o 
   1  -5   1       44.47       54.93      1.03 o 
   2  -5   1      316.01      312.55      3.82 o 
   3  -5   1       19.16       19.18      0.52 o 
   4  -5   1       26.19       24.63      0.65 o 
   5  -5   1       93.25       85.66      2.76 o 
   6  -5   1       90.69       93.61      3.03 o 
  -5  -4   1      106.26      118.06      3.82 o 
  -4  -4   1        1.33        1.29      0.74 o 
  -3  -4   1      159.41      151.15      2.07 o 
  -2  -4   1       47.54       49.05      0.98 o 
  -1  -4   1        1.24        0.89      0.31 o 
   0  -4   1       67.60       64.37      1.43 o 
   1  -4   1     1500.90     1506.67     17.12 o 
   2  -4   1      483.78      499.31      5.88 o 
   3  -4   1       29.20       37.21      0.72 o 
   4  -4   1       15.33       14.33      0.55 o 
   5  -4   1       44.34       41.60      1.23 o 
   6  -4   1       83.78       82.57      3.08 o 
  -5  -3   1       12.38       13.64      1.23 o 
  -4  -3   1       26.34       24.42      0.80 o 
  -3  -3   1      275.68      268.17      3.36 o 
  -2  -3   1      621.84      639.80     13.91 o 
  -1  -3   1      315.65      313.58      5.34 o 
   0  -3   1      297.02      326.61      3.83 o 
   1  -3   1    10660.74     8932.88    121.56 o 
   2  -3   1      138.44      146.77      2.26 o 
   3  -3   1       78.67       84.47      1.25 o 
   4  -3   1       21.95       22.05      0.79 o 
   5  -3   1      218.07      222.98      3.87 o 
   6  -3   1        0.02       -0.55      0.55 o 
  -6  -2   1       32.37       34.58      1.99 o 
  -5  -2   1        2.64        2.49      1.60 o 
  -4  -2   1      682.52      692.55     10.15 o 
  -3  -2   1       27.13       22.61      0.54 o 
  -2  -2   1      264.16      282.16      3.41 o 
  -1  -2   1        0.21       -0.07      0.08 o 
   0  -2   1        1.80        2.35      0.12 o 
   1  -2   1     1263.51     1267.87     17.31 o 
   2  -2   1      424.13      430.15      5.06 o 
   3  -2   1       76.94       70.87      1.19 o 
   4  -2   1       78.75       73.10      1.58 o 
   5  -2   1       73.13       74.11      1.74 o 
   6  -2   1       20.47       19.48      0.93 o 
  -6  -1   1       15.12       17.08      0.87 o 
  -5  -1   1        1.69        1.10      0.47 o 
  -4  -1   1      692.09      676.25      9.90 o 
  -3  -1   1       61.19       59.94      0.96 o 
  -2  -1   1      443.84      436.39      5.13 o 
  -1  -1   1     1327.63     1337.69     18.71 o 
   0  -1   1       16.24       20.50      0.71 o 
   1  -1   1      352.55      338.39      4.62 o 
   2  -1   1      504.83      510.96      5.97 o 
   3  -1   1      208.07      208.63      2.64 o 
   4  -1   1      486.15      484.76      7.33 o 
   5  -1   1       29.34       28.22      1.79 o 
   6  -1   1       42.34       44.04      1.44 o 
  -6   0   1        6.08        7.38      1.03 o 
  -5   0   1       44.61       47.23      1.46 o 
  -4   0   1       10.69        9.37      0.41 o 
  -3   0   1       27.50       28.35      0.58 o 
  -2   0   1      822.33      839.53      9.64 o 
   0   0   1       25.64       24.06      0.41 o 
   1   0   1      895.28      905.28     12.69 o 
   2   0   1      256.63      268.70      3.23 o 
   3   0   1       87.54       79.09      1.37 o 
   4   0   1      689.52      704.43     18.92 o 
   5   0   1       12.81       13.07      0.70 o 
   6   0   1       14.17       14.68      0.86 o 
  -6   1   1       14.65       16.04      0.86 o 
  -5   1   1      474.41      484.02      7.43 o 
  -4   1   1       14.52       16.17      0.51 o 
  -3   1   1       25.56       23.39      0.52 o 
  -2   1   1      710.73      764.23      9.75 o 
  -1   1   1     3274.90     3273.17     39.04 o 
   0   1   1      845.21      852.41     12.01 o 
   1   1   1       12.28       12.57      0.37 o 
   2   1   1     1420.76     1587.98     18.06 o 
   3   1   1       90.17       91.93      1.33 o 
   4   1   1        4.33        2.36      0.72 o 
   5   1   1        0.01       -0.24      0.44 o 
   6   1   1        0.16       -0.42      0.63 o 
  -6   2   1       16.90       15.19      1.12 o 
  -5   2   1      205.41      205.89      3.56 o 
  -4   2   1       67.04       62.80      1.29 o 
  -3   2   1       20.77       11.28      0.38 o 
  -2   2   1       16.33       19.66      0.41 o 
  -1   2   1     4020.79     4203.63     57.43 o 
   0   2   1       69.92       69.86      0.91 o 
   1   2   1      370.92      391.41      4.57 o 
   2   2   1      287.23      293.84      3.56 o 
   3   2   1       19.67       22.31      3.30 o 
   4   2   1       20.23       17.56      0.72 o 
   5   2   1       52.96       57.65      1.49 o 
  -5   3   1       31.12       28.59      0.96 o 
  -4   3   1       37.50       37.07      0.78 o 
  -3   3   1       72.15       72.36      1.12 o 
  -2   3   1      306.17      309.47      3.73 o 
  -1   3   1      429.38      428.18      7.07 o 
   0   3   1      661.14      708.29      8.13 o 
   1   3   1     1074.51     1225.91     13.97 o 
   2   3   1       79.65       89.12      1.28 o 
   3   3   1       28.48       29.28      0.83 o 
   4   3   1      135.90      127.09      2.75 o 
   5   3   1       28.69       21.26      0.90 o 
  -5   4   1      102.42      104.31      2.11 o 
  -4   4   1        0.66       -0.06      0.26 o 
  -3   4   1      188.17      183.71      2.40 o 
  -2   4   1       15.30       17.48      0.42 o 
  -1   4   1        1.57        2.66      0.19 o 
   0   4   1      586.47      601.14      8.38 o 
   1   4   1      896.15      916.18     15.43 o 
   2   4   1      156.50      146.99      1.97 o 
   3   4   1       19.06       14.87      0.60 o 
   4   4   1       39.51       46.94      1.24 o 
   5   4   1       32.30       33.36      2.00 o 
  -6   5   1        1.59        0.91      0.90 o 
  -5   5   1        0.90       -0.10      0.60 o 
  -4   5   1      478.28      478.54     10.71 o 
  -3   5   1       54.52       49.83      0.88 o 
  -2   5   1      259.81      247.26      3.08 o 
  -1   5   1        3.80        5.46      0.27 o 
   0   5   1        4.11        2.97      0.36 o 
   1   5   1      106.71       92.14      1.33 o 
   2   5   1       11.79       10.81      0.39 o 
   3   5   1      216.99      206.27      3.43 o 
   4   5   1       14.69       15.24      1.38 o 
  -6   6   1       62.27       66.81      2.44 o 
  -5   6   1        1.36        1.35      0.53 o 
  -4   6   1      110.84      114.10      2.18 o 
  -3   6   1        3.27        3.03      0.51 o 
  -2   6   1        3.37        3.41      0.35 o 
  -1   6   1        1.59        1.27      0.28 o 
   0   6   1      211.97      213.83      2.74 o 
   1   6   1       28.87       24.09      0.58 o 
   2   6   1       12.10       13.34      0.45 o 
   3   6   1        1.98        2.30      0.91 o 
   4   6   1       33.34       36.02      1.95 o 
  -6   7   1        6.34        7.26      1.23 o 
  -5   7   1       23.10       23.90      0.95 o 
  -4   7   1       13.05       12.44      0.70 o 
  -3   7   1      228.14      225.14      4.58 o 
  -2   7   1       20.08       19.25      0.82 o 
  -1   7   1       24.82       25.29      0.60 o 
   0   7   1      137.08      147.44      2.05 o 
   1   7   1      170.15      164.78      2.18 o 
   2   7   1      230.68      221.81      5.55 o 
   3   7   1       30.17       27.27      1.62 o 
  -6   8   1        9.41       13.27      1.59 o 
  -5   8   1        7.43        9.65      0.83 o 
  -4   8   1       12.07       11.50      0.68 o 
  -3   8   1      505.71      504.29     13.58 o 
  -2   8   1        8.22        7.43      0.51 o 
  -1   8   1      287.50      291.70      4.57 o 
   0   8   1       63.71       61.29      1.11 o 
   1   8   1        0.14        0.04      0.41 o 
   2   8   1       12.03       10.16      0.73 o 
   3   8   1       26.61       22.72      1.51 o 
  -5   9   1       13.49       15.94      0.91 o 
  -4   9   1       12.17       12.15      0.79 o 
  -3   9   1       29.15       28.58      1.00 o 
  -2   9   1       86.54       87.21      1.85 o 
  -1   9   1       32.81       31.50      1.00 o 
   0   9   1      170.12      167.19      4.35 o 
   1   9   1        0.07       -0.08      0.72 o 
   2   9   1        2.00        0.63      0.90 o 
  -5  10   1        5.75        6.70      1.30 o 
  -4  10   1       38.65       38.47      1.28 o 
  -3  10   1        1.91        1.74      0.58 o 
  -2  10   1        0.14        0.38      0.55 o 
  -1  10   1        2.69        2.77      0.95 o 
   0  10   1        2.97        2.23      0.91 o 
   1  10   1       12.39        8.86      1.24 o 
  -4  11   1       24.19       24.29      1.10 o 
  -3  11   1        1.44        1.47      0.97 o 
  -2  11   1       18.05       19.26      1.45 o 
  -1  11   1       17.19       17.85      1.40 o 
   0  11   1       66.78       74.86      2.77 o 
   1 -12   2       43.49       47.94      2.21 o 
   2 -12   2        0.00       -0.86      0.81 o 
  -1 -11   2        5.57        3.19      1.08 o 
   0 -11   2        1.55        1.72      0.90 o 
   1 -11   2       10.66       11.09      1.24 o 
   2 -11   2        1.76        2.35      0.90 o 
   3 -11   2        6.32        8.09      1.14 o 
   4 -11   2        5.46        5.47      1.10 o 
  -2 -10   2       63.36       70.29      3.13 o 
  -1 -10   2      104.80      109.14      2.34 o 
   1 -10   2       11.79       12.56      1.03 o 
   2 -10   2        2.47        2.74      0.81 o 
   3 -10   2        0.09        0.35      0.71 o 
   4 -10   2        0.03       -0.29      0.57 o 
   5 -10   2       54.84       55.35      2.27 o 
  -3  -9   2       37.23       37.13      1.91 o 
  -2  -9   2        0.43       -0.21      0.49 o 
  -1  -9   2       46.09       48.37      1.34 o 
   0  -9   2      231.44      238.30      4.04 o 
   1  -9   2       54.29       54.17      1.33 o 
   2  -9   2        9.03        9.83      0.85 o 
   3  -9   2       28.02       26.61      1.08 o 
   4  -9   2        8.58       11.00      0.68 o 
   5  -9   2       10.26       11.69      1.15 o 
  -3  -8   2       40.08       39.23      1.28 o 
  -2  -8   2       24.06       25.13      0.97 o 
  -1  -8   2        3.34        2.08      0.42 o 
   0  -8   2       36.32       36.10      1.01 o 
   1  -8   2      151.79      147.26      2.07 o 
   2  -8   2       50.70       46.30      0.92 o 
   3  -8   2      195.67      186.38      2.59 o 
   4  -8   2        0.19       -0.57      0.43 o 
   5  -8   2        9.60       11.10      1.27 o 
   6  -8   2       35.36       36.54      1.85 o 
  -4  -7   2       12.04       10.96      1.23 o 
  -3  -7   2        0.23       -0.25      0.45 o 
  -2  -7   2        7.59        7.28      0.58 o 
  -1  -7   2       84.42       82.16      1.69 o 
   0  -7   2        3.56        2.82      0.59 o 
   1  -7   2        3.08        3.01      0.38 o 
   2  -7   2      961.79      958.22     11.34 o 
   3  -7   2       85.38       84.59      1.38 o 
   4  -7   2       18.22       16.48      0.59 o 
   5  -7   2        0.51       -0.24      0.72 o 
   6  -7   2        0.18        0.95      0.91 o 
  -3  -6   2       97.01       94.18      4.54 o 
  -2  -6   2      263.89      252.28      4.15 o 
  -1  -6   2      140.05      141.29      1.89 o 
   0  -6   2       24.56       19.59      0.46 o 
   1  -6   2       47.30       38.66      0.88 o 
   2  -6   2      393.62      401.17      4.86 o 
   3  -6   2      195.88      202.50      2.68 o 
   4  -6   2       18.52       14.48      0.68 o 
   6  -6   2      125.02      131.74      3.83 o 
  -5  -5   2        1.70        1.38      0.97 o 
  -4  -5   2       23.22       23.83      1.42 o 
  -2  -5   2        0.07        0.36      0.24 o 
  -1  -5   2      297.04      289.78      3.52 o 
   0  -5   2       99.99       98.25      1.34 o 
   1  -5   2        8.62        8.88      0.76 o 
   2  -5   2      591.70      644.58      9.42 o 
   4  -5   2        6.41        6.46      0.71 o 
   5  -5   2        2.99        3.33      0.59 o 
   6  -5   2       68.76       72.15      2.55 o 
  -5  -4   2       48.45       51.03      2.23 o 
  -4  -4   2       50.56       51.76      2.04 o 
  -3  -4   2      654.72      613.09     29.42 o 
  -2  -4   2      222.99      225.34      3.33 o 
  -1  -4   2       31.39       30.19      0.52 o 
   0  -4   2      918.24      901.57     10.60 o 
   1  -4   2      839.27      894.06     10.26 o 
   2  -4   2      286.43      299.12      3.63 o 
   3  -4   2      289.26      270.31      3.38 o 
   4  -4   2       91.06       91.89      1.88 o 
   5  -4   2      119.30      121.06      2.45 o 
   6  -4   2        9.11        6.76      1.24 o 
  -6  -3   2        9.38        9.17      1.44 o 
  -5  -3   2        0.01       -0.38      0.83 o 
  -4  -3   2       15.04       14.15      0.51 o 
  -3  -3   2       46.37       50.31      0.88 o 
  -2  -3   2        7.71        7.45      0.26 o 
  -1  -3   2      784.66      832.05     10.00 o 
   0  -3   2      392.10      410.22      4.79 o 
   1  -3   2        3.05        5.51      0.21 o 
   2  -3   2      227.34      233.58      2.87 o 
   3  -3   2       12.99       14.82      0.43 o 
   4  -3   2      433.87      430.16      6.58 o 
   5  -3   2      498.96      514.94      7.95 o 
   6  -3   2        5.26        5.64      0.94 o 
  -6  -2   2        0.01        0.32      0.97 o 
  -5  -2   2       58.47       59.43      1.45 o 
  -4  -2   2      242.04      249.55      3.24 o 
  -3  -2   2       94.68       95.67      1.39 o 
  -2  -2   2        3.49        5.62      0.40 o 
  -1  -2   2        1.28        2.42      0.12 o 
   0  -2   2    13550.07    11995.09    388.63 o 
   1  -2   2      691.78      685.47     35.70 o 
   2  -2   2       53.16       50.15      0.76 o 
   3  -2   2      235.44      238.06      2.98 o 
   4  -2   2       97.31       96.85      2.56 o 
   5  -2   2       21.10       21.19      0.89 o 
   6  -2   2        2.04        1.66      1.46 o 
  -6  -1   2       42.36       44.72      1.34 o 
  -5  -1   2      231.65      224.96      3.82 o 
  -4  -1   2      362.11      366.90      5.18 o 
  -3  -1   2       43.65       51.99      0.97 o 
  -2  -1   2       12.04       17.07      0.38 o 
  -1  -1   2      267.77      285.66      3.90 o 
   0  -1   2       69.13       72.84      0.94 o 
   1  -1   2      739.14      774.27      8.94 o 
   2  -1   2       28.83       31.07      0.74 o 
   3  -1   2      788.72      859.54     12.35 o 
   4  -1   2       17.99       18.54      0.82 o 
   5  -1   2        6.84        6.07      1.40 o 
   6  -1   2       86.38       89.53      2.13 o 
  -6   0   2       77.20       83.54      1.94 o 
  -5   0   2       68.14       65.61      1.54 o 
  -4   0   2        1.66        0.88      0.26 o 
  -3   0   2      355.28      338.40      4.76 o 
  -2   0   2      292.18      315.52      6.50 o 
  -1   0   2     1774.39     1784.55     29.10 o 
   0   0   2      241.50      245.77      2.87 o 
   1   0   2        4.59        5.06      0.25 o 
   2   0   2      221.22      220.29      3.40 o 
   3   0   2       98.13      102.27      1.89 o 
   4   0   2        5.09        3.43      0.50 o 
   5   0   2      110.81      110.71      2.30 o 
   6   0   2        0.71        1.29      0.67 o 
  -6   1   2       56.56       59.33      1.57 o 
  -5   1   2       10.93        9.87      0.99 o 
  -4   1   2      184.13      175.35      2.86 o 
  -3   1   2      167.88      198.85      3.14 o 
  -2   1   2     1286.96     1295.99     15.30 o 
  -1   1   2       96.21       92.30      1.45 o 
   0   1   2      727.57      741.42     12.65 o 
   1   1   2      739.22      735.86      9.01 o 
   2   1   2     1341.19     1504.47     17.15 o 
   3   1   2      138.51      130.08      2.71 o 
   4   1   2        6.69        5.63      0.51 o 
   5   1   2        3.76        3.86      0.61 o 
   6   1   2      108.91      133.42      2.82 o 
  -6   2   2       27.08       23.24      2.19 o 
  -5   2   2       23.53       20.13      0.81 o 
  -4   2   2        0.02        0.01      0.24 o 
  -3   2   2     1419.60     1532.47     25.76 o 
  -2   2   2       11.09       10.83      0.40 o 
  -1   2   2      283.77      272.31      3.94 o 
   0   2   2      608.18      645.14      9.09 o 
   1   2   2      586.64      654.44      7.81 o 
   2   2   2      880.85      880.19     10.14 o 
   3   2   2       13.24       12.47      0.59 o 
   4   2   2      161.99      165.50      4.67 o 
   5   2   2        9.02        8.03      0.66 o 
  -7   3   2       21.80       24.68      1.56 o 
  -5   3   2       33.41       34.56      0.83 o 
  -4   3   2        0.03        0.32      0.27 o 
  -3   3   2       22.85       23.97      0.54 o 
  -2   3   2      250.59      254.84      3.12 o 
  -1   3   2       19.83       21.36      0.56 o 
   0   3   2        0.36        1.09      0.22 o 
   1   3   2      380.64      408.93      4.84 o 
   2   3   2       20.77       20.24      0.62 o 
   3   3   2      223.83      226.77      3.71 o 
   4   3   2        4.40        6.14      0.61 o 
   5   3   2       55.99       67.40      1.70 o 
  -6   4   2      142.04      146.92      4.00 o 
  -5   4   2       37.53       35.05      1.05 o 
  -4   4   2        4.69        5.14      0.58 o 
  -3   4   2       15.56       14.59      0.43 o 
  -2   4   2       81.93       90.77      1.64 o 
  -1   4   2      956.16     1030.05     11.82 o 
   0   4   2       41.14       36.97      0.65 o 
   1   4   2      345.61      370.55      4.46 o 
   2   4   2      177.27      171.32      2.28 o 
   3   4   2       13.37       10.14      0.58 o 
   4   4   2      106.42       97.56      2.04 o 
   5   4   2        1.29        2.71      1.24 o 
  -6   5   2       27.30       25.98      1.46 o 
  -5   5   2      115.95      109.26      2.90 o 
  -4   5   2        4.81        5.47      1.29 o 
  -3   5   2        0.12       -0.29      0.29 o 
  -2   5   2      244.90      242.75      3.77 o 
  -1   5   2      148.38      160.48      2.09 o 
   0   5   2      585.67      620.95      7.27 o 
   1   5   2       26.82       28.63      0.74 o 
   2   5   2        1.28        2.08      0.37 o 
   3   5   2       13.10       17.06      1.20 o 
   4   5   2        3.24        1.94      1.05 o 
  -6   6   2        1.33        0.91      0.94 o 
  -5   6   2       79.12       80.13      3.44 o 
  -4   6   2      215.21      203.71      3.44 o 
  -3   6   2       60.04       62.60      2.10 o 
  -2   6   2      507.88      539.62      7.83 o 
  -1   6   2      174.23      167.36      2.22 o 
   0   6   2       31.60       32.51      0.67 o 
   1   6   2      164.71      158.65      2.51 o 
   2   6   2       22.95       25.12      0.66 o 
   3   6   2        0.01       -0.23      0.41 o 
   4   6   2       46.30       49.90      2.42 o 
  -6   7   2        0.48       -0.06      0.87 o 
  -5   7   2       48.74       49.59      1.38 o 
  -4   7   2       53.83       52.01      1.36 o 
  -3   7   2       14.93       14.04      0.68 o 
  -2   7   2       73.56       71.56      1.53 o 
  -1   7   2       14.39       15.10      0.61 o 
   0   7   2      118.66      117.10      1.73 o 
   1   7   2        5.48        4.66      1.06 o 
   2   7   2       48.88       48.94      1.19 o 
   3   7   2       49.75       46.27      2.13 o 
  -6   8   2        0.51        0.09      1.00 o 
  -5   8   2        0.09        0.05      0.56 o 
  -4   8   2       41.78       44.30      1.29 o 
  -3   8   2       45.56       43.31      1.21 o 
  -2   8   2        1.37        1.05      0.42 o 
  -1   8   2       82.42       80.16      1.68 o 
   0   8   2       25.96       26.86      0.87 o 
   1   8   2      323.64      323.32      7.31 o 
   2   8   2       33.72       30.72      1.59 o 
  -5   9   2       13.80       15.26      1.17 o 
  -4   9   2       61.66       62.63      1.63 o 
  -3   9   2       19.43       18.20      0.84 o 
  -2   9   2        0.99        1.19      0.49 o 
  -1   9   2        3.55        4.68      1.15 o 
   0   9   2        0.64       -0.62      0.73 o 
   1   9   2       15.80       14.85      1.18 o 
  -5  10   2       38.53       40.42      1.44 o 
  -4  10   2       57.88       60.95      1.67 o 
  -3  10   2        9.11        9.00      0.84 o 
  -2  10   2       66.50       67.75      1.70 o 
  -1  10   2       57.89       66.59      2.47 o 
   0  10   2        3.42        3.40      0.96 o 
   1  10   2       11.08       11.35      1.44 o 
  -3  11   2       13.23       14.46      0.91 o 
  -2  11   2        6.79        8.68      1.29 o 
  -1  11   2       31.19       36.73      1.95 o 
   1 -12   3       40.77       40.87      1.99 o 
   2 -12   3        0.02        1.79      0.96 o 
  -1 -11   3       42.20       50.04      1.56 o 
   0 -11   3        1.14        1.36      0.62 o 
   1 -11   3       30.30       29.86      1.63 o 
   2 -11   3        4.02        5.69      1.01 o 
   3 -11   3       74.15       71.54      2.53 o 
   4 -11   3       81.71       86.28      2.83 o 
  -2 -10   3       29.03       27.24      1.16 o 
  -1 -10   3      128.43      137.34      2.77 o 
   0 -10   3       56.60       61.36      1.67 o 
   2 -10   3       26.54       23.85      1.33 o 
   3 -10   3      189.43      182.23      4.64 o 
   4 -10   3        0.39        0.16      0.59 o 
   5 -10   3       10.81       14.94      1.32 o 
  -3  -9   3       10.17        9.96      1.54 o 
  -2  -9   3       64.09       66.44      2.09 o 
  -1  -9   3       39.66       38.98      1.43 o 
   0  -9   3        0.04        0.05      0.42 o 
   1  -9   3        9.02        5.23      0.76 o 
   2  -9   3       33.43       32.74      1.01 o 
   3  -9   3       30.75       25.98      0.89 o 
   4  -9   3       55.33       52.99      1.36 o 
  -3  -8   3        3.37        2.54      0.59 o 
  -2  -8   3      360.67      354.36      6.51 o 
  -1  -8   3        2.15        1.14      0.47 o 
   0  -8   3       89.76       91.31      1.85 o 
   1  -8   3       33.85       29.62      0.88 o 
   2  -8   3       36.39       30.05      0.86 o 
   3  -8   3       30.24       29.20      0.74 o 
   4  -8   3        1.47        0.49      0.49 o 
   5  -8   3       29.32       30.96      1.56 o 
  -4  -7   3       49.65       49.80      2.18 o 
  -3  -7   3       12.92       11.68      0.73 o 
  -2  -7   3      144.47      147.28      2.74 o 
  -1  -7   3      152.09      158.42      2.82 o 
   0  -7   3       47.75       51.17      1.18 o 
   1  -7   3      130.66      121.16      1.71 o 
   2  -7   3      206.59      201.22      3.20 o 
   3  -7   3        0.06        0.03      0.26 o 
   5  -7   3       20.44       15.91      2.63 o 
   6  -7   3       58.60       61.47      2.40 o 
  -5  -6   3       27.46       27.67      1.71 o 
  -4  -6   3       13.56       11.58      1.12 o 
  -3  -6   3       60.12       62.64      1.53 o 
  -2  -6   3        3.05        2.08      0.40 o 
  -1  -6   3        3.41        1.60      0.34 o 
   0  -6   3       80.21       78.59      1.15 o 
   1  -6   3      407.67      415.27      4.98 o 
   2  -6   3      343.40      333.31      6.58 o 
   3  -6   3        0.47        0.47      0.26 o 
   4  -6   3        5.75        3.89      0.56 o 
   5  -6   3       37.59       38.73      1.24 o 
   6  -6   3       78.26       80.04      2.05 o 
  -4  -5   3        1.33        0.92      0.67 o 
  -3  -5   3      100.31       96.02      1.97 o 
  -2  -5   3      349.54      366.92      5.68 o 
  -1  -5   3       41.79       39.04      0.94 o 
   0  -5   3       28.22       33.60      0.59 o 
   1  -5   3     3194.01     3233.93     36.54 o 
   2  -5   3       77.17       83.70      1.25 o 
   3  -5   3      120.41      124.84      1.77 o 
   4  -5   3       98.16      103.30      2.09 o 
   5  -5   3       47.09       48.75      1.40 o 
   6  -5   3        0.06       -0.16      0.64 o 
  -5  -4   3        8.06        9.92      1.26 o 
  -4  -4   3      220.81      222.67      3.93 o 
  -3  -4   3        0.35        0.15      0.44 o 
  -2  -4   3      122.09      115.24      1.56 o 
  -1  -4   3      135.12      148.22      2.46 o 
   0  -4   3       12.99       18.82      0.38 o 
   1  -4   3       38.71       49.48      2.81 o 
   2  -4   3       72.99       58.85      0.92 o 
   3  -4   3      189.71      183.70      2.92 o 
   4  -4   3      239.48      248.55      5.07 o 
   5  -4   3       80.56       83.26      1.93 o 
   6  -4   3       13.60       15.32      0.93 o 
  -6  -3   3        3.26        3.04      1.19 o 
  -5  -3   3       78.25       76.08      2.67 o 
  -4  -3   3      344.59      343.26      5.46 o 
  -3  -3   3       23.31       22.40      0.54 o 
  -2  -3   3      140.17      118.21      1.58 o 
  -1  -3   3      402.43      425.96      6.29 o 
   0  -3   3       67.32       65.15      0.90 o 
   1  -3   3        4.13        7.02      0.46 o 
   2  -3   3      151.29      139.27      1.82 o 
   3  -3   3       40.49       38.40      0.99 o 
   4  -3   3       93.86       93.16      1.91 o 
   5  -3   3        1.98        0.17      0.50 o 
   6  -3   3       33.05       33.89      1.26 o 
  -6  -2   3        0.06       -0.26      1.04 o 
  -5  -2   3       67.47       70.86      1.60 o 
  -4  -2   3       28.15       27.59      0.68 o 
  -3  -2   3      311.33      317.57      3.91 o 
  -2  -2   3      569.95      611.15      9.22 o 
  -1  -2   3     1962.18     2002.30     22.86 o 
   0  -2   3       35.34       42.13      0.60 o 
   1  -2   3      136.83      134.02      4.11 o 
   2  -2   3      111.94      113.66      1.50 o 
   3  -2   3       43.31       48.62      1.14 o 
   4  -2   3      215.06      219.88      3.72 o 
   5  -2   3        0.16        0.06      0.47 o 
   6  -2   3        4.32        4.48      0.73 o 
  -6  -1   3       43.46       45.63      2.09 o 
  -5  -1   3      191.23      193.20      3.35 o 
  -4  -1   3       24.23       23.92      0.62 o 
  -3  -1   3        4.03        2.52      0.43 o 
  -2  -1   3     1014.94     1151.06     13.16 o 
  -1  -1   3     1472.71     1588.28     18.03 o 
   0  -1   3      743.42      771.79      8.83 o 
   1  -1   3      266.30      259.63      3.09 o 
   2  -1   3      909.77     1038.31     14.70 o 
   3  -1   3      198.35      186.81      3.10 o 
   4  -1   3       15.77       15.48      0.71 o 
   5  -1   3       40.10       42.82      1.28 o 
   6  -1   3        0.02        0.29      0.62 o 
  -6   0   3        1.61        1.68      1.01 o 
  -5   0   3      161.61      155.59      3.03 o 
  -4   0   3      137.64      141.24      2.01 o 
  -3   0   3        0.06        0.51      0.45 o 
  -2   0   3       54.11       52.55      1.46 o 
  -1   0   3      251.32      255.77      3.79 o 
   0   0   3      190.39      189.58      2.27 o 
   1   0   3      309.82      331.47      3.92 o 
   2   0   3      524.54      542.72      8.57 o 
   3   0   3       18.97       17.43      0.66 o 
   4   0   3      157.27      152.36      6.85 o 
   5   0   3       23.01       25.34      1.24 o 
   6   0   3       52.70       63.52      1.78 o 
  -6   1   3        0.01       -0.45      0.54 o 
  -5   1   3       40.62       41.37      1.12 o 
  -4   1   3       42.45       40.98      0.84 o 
  -3   1   3       43.16       45.76      0.81 o 
  -2   1   3      125.37      121.63      1.96 o 
  -1   1   3     2268.46     2434.25     27.67 o 
   0   1   3     1086.52     1097.39     49.43 o 
   1   1   3     1276.17     1386.53     15.77 o 
   2   1   3      411.02      439.61      5.21 o 
   3   1   3       88.22       88.77      1.76 o 
   4   1   3       26.11       22.40      0.85 o 
   5   1   3       63.62       56.41      1.53 o 
  -5   2   3       33.98       32.37      0.82 o 
  -4   2   3       29.02       21.80      0.59 o 
  -3   2   3       59.55       53.64      0.90 o 
  -2   2   3        2.15        2.75      0.19 o 
  -1   2   3        2.45        0.95      0.19 o 
   0   2   3      646.01      647.13      9.15 o 
   1   2   3      476.41      507.56      5.94 o 
   2   2   3       60.49       60.56      0.95 o 
   3   2   3        0.56        0.40      0.31 o 
   4   2   3        8.44       15.58      0.83 o 
   5   2   3       47.28       54.20      1.50 o 
  -7   3   3       15.24       16.99      1.35 o 
  -6   3   3        1.49        0.95      0.83 o 
  -5   3   3       19.01       19.43      0.78 o 
  -4   3   3      364.26      403.51      7.44 o 
  -3   3   3      500.24      498.76      5.95 o 
  -2   3   3      513.30      523.44     12.45 o 
  -1   3   3     1315.87     1456.22     16.66 o 
   0   3   3      107.02      103.92      4.90 o 
   1   3   3        1.85        0.45      0.17 o 
   2   3   3        5.26        3.98      0.53 o 
   3   3   3      119.37      103.66      2.02 o 
   4   3   3       14.63       14.89      0.74 o 
   5   3   3       66.75       72.48      1.83 o 
  -6   4   3      116.28      117.57      3.42 o 
  -5   4   3       15.53       13.98      0.99 o 
  -4   4   3       78.20       76.68      1.62 o 
  -3   4   3      192.21      175.82      3.04 o 
  -2   4   3        5.26        4.30      1.05 o 
  -1   4   3      158.50      159.55      2.05 o 
   0   4   3      139.76      147.22      1.94 o 
   1   4   3      251.00      243.98      3.06 o 
   2   4   3       33.70       31.46      0.87 o 
   3   4   3       38.84       39.21      1.08 o 
   4   4   3       41.99       42.28      1.24 o 
  -6   5   3       21.40       22.30      1.40 o 
  -5   5   3        1.60        2.79      0.92 o 
  -4   5   3       35.22       32.51      0.98 o 
  -3   5   3      120.66      111.02      2.07 o 
  -2   5   3       13.63       12.22      0.53 o 
  -1   5   3       17.67       15.26      0.40 o 
   0   5   3      115.72      117.79      1.65 o 
   1   5   3      309.01      310.14      3.87 o 
   2   5   3      528.89      501.20      7.50 o 
   3   5   3       61.53       63.15      1.48 o 
   4   5   3       30.63       33.50      1.13 o 
  -6   6   3       30.30       27.54      1.56 o 
  -5   6   3        1.34        0.71      0.52 o 
  -4   6   3        0.05       -0.35      0.38 o 
  -3   6   3      556.80      552.19      8.12 o 
  -2   6   3       24.66       20.00      0.71 o 
  -1   6   3      177.28      169.58      2.82 o 
   0   6   3       48.25       43.93      0.84 o 
   1   6   3        2.15        3.71      0.44 o 
   2   6   3        3.71        6.37      0.56 o 
   3   6   3       54.87       56.89      1.43 o 
  -6   7   3       10.78       12.67      1.51 o 
  -5   7   3        8.43        9.24      0.84 o 
  -4   7   3       85.87       90.35      1.98 o 
  -3   7   3       43.00       47.02      1.25 o 
  -2   7   3      115.09      113.90      2.17 o 
  -1   7   3        5.20        5.42      0.60 o 
   0   7   3      415.85      406.96      6.08 o 
   1   7   3        0.02        0.30      0.33 o 
   2   7   3        0.51        2.26      0.50 o 
   3   7   3       59.44       57.20      2.44 o 
  -6   8   3       21.34       22.56      1.09 o 
  -5   8   3        0.12       -0.61      0.58 o 
  -4   8   3       47.78       47.50      2.37 o 
  -3   8   3       68.88       65.95      1.83 o 
  -2   8   3        5.36        6.01      1.61 o 
  -1   8   3       12.03       13.27      0.66 o 
   0   8   3       16.79       18.15      0.74 o 
   1   8   3        4.13        5.46      1.50 o 
  -5   9   3       59.52       67.04      1.81 o 
  -4   9   3       26.25       25.34      1.03 o 
  -3   9   3       57.30       59.96      1.68 o 
  -2   9   3       24.99       24.42      0.96 o 
  -1   9   3      281.89      283.35      4.63 o 
   0   9   3       55.20       57.18      1.44 o 
   1   9   3        2.18        0.18      0.94 o 
  -4  10   3        0.02        0.96      0.68 o 
  -3  10   3       15.50       15.30      0.87 o 
  -2  10   3        0.30        0.45      0.57 o 
  -1  10   3        1.94        2.53      0.66 o 
   0  10   3       30.59       31.01      1.72 o 
   1 -12   4        1.66        3.50      1.05 o 
   2 -12   4        3.72        4.35      1.09 o 
  -1 -11   4       60.34       64.87      1.78 o 
   0 -11   4       36.88       38.64      1.31 o 
   1 -11   4       21.14       21.03      0.96 o 
   2 -11   4        1.96        4.01      0.97 o 
   3 -11   4       20.46       18.17      1.28 o 
  -2 -10   4        5.94        4.61      0.78 o 
  -1 -10   4       39.14       36.74      1.26 o 
   0 -10   4        4.83        3.49      0.58 o 
   1 -10   4       48.27       48.89      1.33 o 
   2 -10   4       15.07       11.74      1.04 o 
   3 -10   4      138.06      127.87      3.51 o 
  -3  -9   4        2.49        2.73      1.38 o 
  -2  -9   4        0.87        0.79      0.85 o 
  -1  -9   4       21.29       20.47      0.90 o 
   0  -9   4       17.81       19.07      0.82 o 
   1  -9   4        4.12        4.93      0.76 o 
   2  -9   4      138.20      142.62      2.67 o 
   4  -9   4        0.14       -0.12      0.73 o 
   5  -9   4        0.59        0.72      0.94 o 
  -4  -8   4       18.56       18.86      1.44 o 
  -3  -8   4        9.10        7.84      1.16 o 
  -2  -8   4      191.95      195.43      3.66 o 
  -1  -8   4       62.43       60.10      1.46 o 
   0  -8   4       64.89       60.96      1.42 o 
   1  -8   4       18.47       18.07      0.88 o 
   2  -8   4      449.20      442.79      8.06 o 
   3  -8   4       65.78       75.54      1.31 o 
   4  -8   4        7.63        8.77      0.69 o 
   5  -8   4       43.02       46.30      1.94 o 
  -4  -7   4        5.75        4.61      0.70 o 
  -3  -7   4      179.68      178.39      3.29 o 
  -2  -7   4       15.70       16.71      0.77 o 
  -1  -7   4       95.98       92.69      1.88 o 
   0  -7   4       65.19       68.54      1.47 o 
   1  -7   4        3.28        4.17      0.33 o 
   2  -7   4       58.15       60.56      1.05 o 
   3  -7   4        2.30        0.82      0.49 o 
   4  -7   4       49.23       50.59      1.35 o 
   5  -7   4       15.46       13.95      0.85 o 
  -5  -6   4        5.59        5.78      1.12 o 
  -4  -6   4        3.27        1.66      0.59 o 
  -3  -6   4      308.74      306.75      5.03 o 
  -2  -6   4       11.69       11.94      0.62 o 
  -1  -6   4       11.80        9.09      0.51 o 
   0  -6   4      474.89      466.51     10.44 o 
   1  -6   4       83.82       91.93      1.35 o 
   2  -6   4       44.45       44.82      1.35 o 
   3  -6   4       91.86       84.01      1.34 o 
   4  -6   4       21.23       20.56      0.84 o 
   5  -6   4       12.88       12.06      1.18 o 
   6  -6   4        0.20       -0.08      0.70 o 
  -5  -5   4        7.95        7.83      1.17 o 
  -4  -5   4       17.95       16.25      0.81 o 
  -3  -5   4       42.85       44.39      1.20 o 
  -2  -5   4       23.41       19.88      0.71 o 
  -1  -5   4      407.19      428.82      6.48 o 
   0  -5   4      176.73      176.30      2.22 o 
   1  -5   4       12.49       15.90      0.42 o 
   2  -5   4       27.28       27.66      0.93 o 
   3  -5   4        6.47        5.14      0.73 o 
   4  -5   4      194.23      195.85      3.42 o 
   5  -5   4      188.94      191.61      3.50 o 
   6  -5   4       10.60       10.64      1.15 o 
  -5  -4   4      114.79      111.51      3.49 o 
  -4  -4   4      196.14      193.31      3.62 o 
  -3  -4   4       92.94       96.11      1.92 o 
  -2  -4   4       39.10       46.13      1.08 o 
  -1  -4   4       38.77       35.93      0.86 o 
   0  -4   4     1458.70     1582.72     18.01 o 
   1  -4   4      257.85      290.21      3.52 o 
   2  -4   4        4.79        2.97      0.48 o 
   3  -4   4      151.21      153.93      3.42 o 
   4  -4   4       99.08      103.37      2.14 o 
   5  -4   4       63.07       63.08      1.62 o 
   6  -4   4        0.54       -0.37      0.64 o 
  -6  -3   4       76.87       86.13      3.13 o 
  -5  -3   4       28.73       25.28      1.47 o 
  -4  -3   4      406.12      413.66      8.94 o 
  -3  -3   4       62.06       58.86      0.98 o 
  -2  -3   4       89.13       72.63      1.06 o 
  -1  -3   4      306.44      354.84      5.32 o 
   0  -3   4        1.43        0.77      0.19 o 
   1  -3   4      767.03      815.21      9.38 o 
   2  -3   4      131.00      136.37      1.80 o 
   3  -3   4      866.29      901.78     13.00 o 
   4  -3   4       37.95       39.82      1.51 o 
   5  -3   4        6.37        5.34      1.25 o 
   6  -3   4       15.31       14.76      0.92 o 
  -6  -2   4       52.24       61.75      2.54 o 
  -5  -2   4        0.07        0.87      0.49 o 
  -4  -2   4       20.65       20.59      0.59 o 
  -3  -2   4      268.31      240.91      3.06 o 
  -2  -2   4      803.13      894.85     10.30 o 
  -1  -2   4      731.83      785.23      9.03 o 
   0  -2   4     1527.66     1531.85     17.39 o 
   1  -2   4        1.91        2.01      0.27 o 
   2  -2   4      724.08      727.11      8.45 o 
   3  -2   4        0.57        0.04      0.30 o 
   4  -2   4       88.21       83.72      1.80 o 
   5  -2   4       26.04       26.40      1.01 o 
   6  -2   4       20.27       20.62      1.40 o 
  -6  -1   4        0.81       -0.12      0.92 o 
  -5  -1   4        0.07        0.14      0.36 o 
  -4  -1   4       13.44       11.99      0.47 o 
  -3  -1   4       38.72       44.70      0.81 o 
  -2  -1   4      164.09      142.03      1.85 o 
  -1  -1   4       78.86       76.13      1.03 o 
   0  -1   4      171.80      171.24      2.64 o 
   1  -1   4      466.01      478.90      5.60 o 
   2  -1   4      423.53      481.21      7.08 o 
   3  -1   4       32.76       29.22      0.86 o 
   4  -1   4       14.12       13.35      0.69 o 
   5  -1   4        0.21        0.00      0.50 o 
  -6   0   4       37.26       40.96      1.25 o 
  -5   0   4       56.13       51.74      1.06 o 
  -4   0   4       44.42       21.21      2.63 o 
  -3   0   4      868.81      964.35     19.31 o 
  -2   0   4      259.40      275.12      4.16 o 
  -1   0   4      506.58      489.95     10.90 o 
   0   0   4      111.35      119.45      1.52 o 
   1   0   4      110.85      125.75      1.64 o 
   2   0   4      430.74      443.48      7.00 o 
   3   0   4        0.01        0.07      0.31 o 
   4   0   4      149.27      148.10      2.77 o 
   5   0   4        7.76        6.24      0.87 o 
  -5   1   4       89.55       84.79      1.82 o 
  -4   1   4        6.87        2.26      0.38 o 
  -3   1   4        6.98        6.90      0.42 o 
  -2   1   4      372.90      382.77      5.54 o 
  -1   1   4       37.19       40.73      0.65 o 
   0   1   4        8.15        4.54      0.21 o 
   1   1   4       73.77       73.15      1.06 o 
   2   1   4        9.99       10.42      0.49 o 
   3   1   4      337.68      326.18      5.12 o 
   4   1   4        2.12        0.13      0.42 o 
   5   1   4       58.40       66.04      1.71 o 
  -6   2   4      183.89      197.08      4.91 o 
  -5   2   4       49.49       41.93      1.22 o 
  -4   2   4       51.45       51.59      0.97 o 
  -3   2   4       45.42       45.49      0.80 o 
  -2   2   4        9.42       13.84      0.36 o 
  -1   2   4     1362.21     1450.11     16.54 o 
   0   2   4       90.36       88.23      1.48 o 
   1   2   4      306.60      320.32      3.88 o 
   2   2   4       62.13       64.86      1.35 o 
   3   2   4       84.83       73.18      1.59 o 
   4   2   4       58.19       53.84      1.42 o 
   5   2   4        2.19        2.32      0.67 o 
  -6   3   4       37.32       37.55      1.72 o 
  -5   3   4      217.66      201.57      3.47 o 
  -4   3   4        8.16        6.95      0.77 o 
  -3   3   4       23.01       19.87      0.68 o 
  -2   3   4      761.10      804.55     11.31 o 
  -1   3   4      291.79      327.77      3.96 o 
   0   3   4      837.74      834.46     11.82 o 
   1   3   4        0.11       -0.20      0.19 o 
   2   3   4       82.43       76.58      1.56 o 
   3   3   4        0.41        2.80      0.46 o 
   4   3   4       10.65       12.13      0.70 o 
  -6   4   4       38.42       37.99      1.78 o 
  -5   4   4       14.49       12.94      1.08 o 
  -4   4   4       59.89       60.11      1.41 o 
  -3   4   4        3.14        2.79      0.42 o 
  -2   4   4      428.73      498.08      7.25 o 
  -1   4   4       97.10       81.67      1.20 o 
   0   4   4       57.38       55.10      0.92 o 
   1   4   4      450.74      437.76      5.28 o 
   2   4   4      100.44       99.88      1.93 o 
   3   4   4        0.56       -0.29      0.52 o 
   4   4   4      100.45       97.69      2.14 o 
  -6   5   4       20.56       21.53      0.98 o 
  -5   5   4       13.55       12.97      0.75 o 
  -4   5   4       20.59       21.56      0.84 o 
  -3   5   4       26.02       27.11      0.89 o 
  -2   5   4        5.98        6.67      0.46 o 
  -1   5   4        0.18        1.15      0.71 o 
   0   5   4      189.16      184.97      2.45 o 
   1   5   4       31.75       30.52      0.69 o 
   2   5   4       21.46       21.92      0.78 o 
   3   5   4       41.05       36.17      1.12 o 
   4   5   4       22.05       23.72      1.01 o 
  -6   6   4        3.77        5.80      0.79 o 
  -5   6   4       16.40       16.50      0.82 o 
  -4   6   4      296.83      290.50      4.73 o 
  -3   6   4       71.29       71.79      1.61 o 
  -2   6   4       22.84       20.99      0.78 o 
  -1   6   4       64.87       62.93      1.38 o 
   0   6   4       26.50       27.35      1.36 o 
   1   6   4      328.12      329.72      4.18 o 
   2   6   4       10.30        9.34      0.57 o 
   3   6   4       28.26       22.75      0.92 o 
  -6   7   4        1.70        2.55      0.72 o 
  -5   7   4       88.52       89.53      2.06 o 
  -4   7   4       49.01       46.23      1.58 o 
  -3   7   4       62.55       64.25      1.55 o 
  -2   7   4        1.01        1.42      0.42 o 
  -1   7   4        7.56        7.38      1.12 o 
   0   7   4       42.42       40.62      1.07 o 
   2   7   4       61.72       62.57      1.94 o 
  -5   8   4      163.28      166.34      3.25 o 
  -4   8   4       54.57       55.46      1.53 o 
  -3   8   4       13.98       14.87      0.76 o 
  -2   8   4      158.82      154.59      2.86 o 
  -1   8   4      141.60      148.95      2.74 o 
   0   8   4        7.52        7.15      0.59 o 
   1   8   4       45.09       46.87      1.67 o 
  -5   9   4        6.37        7.73      0.95 o 
  -4   9   4        7.52        9.58      0.90 o 
  -3   9   4       19.40       20.97      0.94 o 
  -2   9   4       60.77       61.33      1.59 o 
  -1   9   4      106.03      107.92      2.23 o 
   0   9   4       13.09       13.29      0.77 o 
  -4  10   4        6.66        7.95      1.04 o 
  -3  10   4        0.36       -0.37      0.60 o 
  -2  10   4      141.96      142.39      2.86 o 
  -1  10   4        0.09        0.33      0.71 o 
   1 -12   5        0.72       -0.77      0.91 o 
   2 -12   5       10.30       10.90      1.18 o 
  -1 -11   5       39.04       40.37      1.42 o 
   0 -11   5        0.72       -0.86      0.57 o 
   1 -11   5        0.69        0.28      0.62 o 
   2 -11   5       19.78       21.44      1.01 o 
   3 -11   5       61.25       61.27      2.31 o 
  -2 -10   5      137.82      145.44      2.99 o 
  -1 -10   5        0.00       -0.60      0.58 o 
   0 -10   5       27.83       29.03      1.07 o 
   1 -10   5        0.35        0.43      0.47 o 
   2 -10   5        4.69        2.37      0.53 o 
   3 -10   5       22.24       17.22      0.88 o 
  -3  -9   5        4.52        4.89      1.26 o 
  -2  -9   5       67.22       70.91      1.80 o 
  -1  -9   5       85.78       88.18      1.98 o 
   0  -9   5       12.27       12.60      0.73 o 
   1  -9   5      288.03      287.62      4.74 o 
   2  -9   5       47.94       51.63      1.36 o 
   3  -9   5        9.80       11.29      0.69 o 
   4  -9   5        8.00        9.67      1.23 o 
   5  -9   5        1.94        0.62      0.92 o 
  -4  -8   5       29.17       30.16      1.21 o 
  -3  -8   5        7.48        8.38      0.78 o 
  -2  -8   5        2.05        1.82      0.56 o 
  -1  -8   5       10.30        9.60      0.63 o 
   0  -8   5       40.45       42.06      1.16 o 
   1  -8   5       58.98       60.69      1.42 o 
   2  -8   5       49.11       47.13      1.22 o 
   3  -8   5       14.92       14.69      0.57 o 
   4  -8   5        4.49        2.53      0.60 o 
   5  -8   5       61.15       66.97      1.77 o 
  -4  -7   5       42.03       43.09      1.41 o 
  -3  -7   5        0.09        0.15      0.47 o 
  -2  -7   5      205.24      198.18      5.15 o 
  -1  -7   5       22.81       21.89      0.81 o 
   0  -7   5        3.32        2.62      0.42 o 
   1  -7   5      185.98      195.98      3.30 o 
   2  -7   5       29.00       25.39      0.64 o 
   3  -7   5        4.14        3.14      0.94 o 
   4  -7   5       78.36       73.75      2.53 o 
   5  -7   5       48.99       50.35      1.49 o 
  -5  -6   5       51.89       58.73      2.46 o 
  -4  -6   5       15.76       14.32      0.83 o 
  -3  -6   5       29.43       27.28      0.97 o 
  -2  -6   5       35.35       35.26      1.04 o 
  -1  -6   5        7.87        3.86      0.65 o 
   0  -6   5        5.13        7.29      0.66 o 
   1  -6   5       26.46       26.57      0.58 o 
   2  -6   5       93.92       91.09      1.39 o 
   3  -6   5        2.97        2.30      0.43 o 
   4  -6   5      274.48      275.26     10.34 o 
   5  -6   5        0.40        0.10      0.57 o 
  -5  -5   5       54.11       53.34      2.30 o 
  -4  -5   5       57.38       56.11      1.49 o 
  -3  -5   5        0.07        0.15      0.37 o 
  -2  -5   5       70.98       66.37      1.75 o 
  -1  -5   5      546.17      574.31     11.85 o 
   0  -5   5       42.59       41.64      0.68 o 
   1  -5   5      430.14      422.08      5.03 o 
   2  -5   5       19.52       16.88      0.60 o 
   3  -5   5       90.83       82.85      1.70 o 
   4  -5   5        2.02        1.02      0.46 o 
   5  -5   5        0.23        0.45      0.55 o 
  -5  -4   5        6.56        4.42      0.94 o 
  -4  -4   5       60.27       55.83      1.45 o 
  -3  -4   5      135.64      133.85      2.47 o 
  -2  -4   5      116.55      118.90      2.44 o 
  -1  -4   5      675.70      670.60     13.63 o 
   0  -4   5       10.36       13.75      0.55 o 
   1  -4   5      164.44      165.67      2.14 o 
   2  -4   5      119.20      114.17      2.51 o 
   3  -4   5       41.46       43.79      1.13 o 
   4  -4   5       66.96       65.25      1.69 o 
   5  -4   5        1.89        0.64      0.53 o 
  -6  -3   5       18.32       18.86      1.47 o 
  -5  -3   5       70.94       67.40      3.73 o 
  -4  -3   5       53.76       46.50      1.25 o 
  -3  -3   5        9.08        8.77      0.51 o 
  -2  -3   5      546.46      619.02      7.25 o 
  -1  -3   5      459.31      472.67      5.55 o 
   0  -3   5      463.72      482.77      5.64 o 
   1  -3   5       61.39       50.28      0.80 o 
   2  -3   5      215.33      228.38      2.86 o 
   3  -3   5      193.63      189.64      3.21 o 
   4  -3   5       51.18       52.10      1.36 o 
   5  -3   5      128.46      132.37      2.70 o 
  -6  -2   5        5.27        8.23      1.23 o 
  -5  -2   5       62.65       55.43      1.46 o 
  -4  -2   5      162.49      147.71      2.70 o 
  -3  -2   5       21.13       26.31      0.60 o 
  -2  -2   5        1.22        0.77      0.19 o 
  -1  -2   5       35.85       48.17      1.83 o 
   0  -2   5      193.71      210.08      2.58 o 
   1  -2   5       26.76       23.71      0.48 o 
   2  -2   5      144.37      147.12      1.93 o 
   3  -2   5       62.74       61.40      1.78 o 
   4  -2   5      205.32      205.10      3.59 o 
   5  -2   5       22.80       25.87      1.03 o 
  -5  -1   5      141.00      145.59      3.85 o 
  -4  -1   5       32.00       36.02      0.80 o 
  -3  -1   5      135.60      128.30      1.80 o 
  -2  -1   5       87.09       79.08      1.15 o 
  -1  -1   5      145.60      149.75      1.90 o 
   0  -1   5      908.44      925.30     13.26 o 
   1  -1   5       44.48       49.88      0.79 o 
   2  -1   5      144.44      154.70      2.73 o 
   3  -1   5        2.73        2.75      0.43 o 
   4  -1   5        0.00       -0.48      0.41 o 
   5  -1   5       11.49        9.43      0.80 o 
  -5   0   5       68.12       69.46      1.91 o 
  -4   0   5      106.08       98.72      1.92 o 
  -3   0   5      120.20      113.50      3.63 o 
  -2   0   5       42.85       43.04      0.91 o 
  -1   0   5      718.21      775.47      8.94 o 
   0   0   5      435.31      432.50      5.67 o 
   1   0   5      586.54      593.94      6.94 o 
   2   0   5       92.88       91.02      1.73 o 
   3   0   5       78.97       72.78      1.58 o 
   4   0   5        0.64       -0.13      0.72 o 
   5   0   5        5.97        6.64      0.78 o 
  -6   1   5        1.42        0.09      0.85 o 
  -5   1   5        0.11        0.84      0.47 o 
  -4   1   5       93.78      101.11      1.87 o 
  -3   1   5      117.48      114.41      1.62 o 
  -2   1   5      241.98      245.84      3.67 o 
  -1   1   5     1103.84     1251.13     14.31 o 
   0   1   5       89.37       86.39      1.33 o 
   1   1   5      178.40      168.33      2.19 o 
   2   1   5      138.27      130.64      2.46 o 
   3   1   5      171.07      148.87      2.95 o 
   4   1   5        9.12        7.87      0.63 o 
   5   1   5       62.54       62.86      1.70 o 
  -6   2   5      141.16      132.18      3.65 o 
  -5   2   5        2.65        1.38      0.50 o 
  -4   2   5        7.20        3.78      0.71 o 
  -3   2   5      347.02      331.96      4.09 o 
  -2   2   5       20.85       21.32      0.46 o 
  -1   2   5       46.36       33.01      0.61 o 
   0   2   5       32.37       32.98      0.74 o 
   1   2   5      504.56      506.84      6.02 o 
   2   2   5        0.93        0.32      0.31 o 
   3   2   5       68.54       69.14      1.57 o 
   4   2   5       43.43       39.06      1.20 o 
  -6   3   5       44.74       43.01      1.34 o 
  -5   3   5        0.03       -0.04      0.46 o 
  -4   3   5      106.04      104.56      2.07 o 
  -3   3   5      253.57      245.80      6.14 o 
  -2   3   5        1.25        0.37      0.27 o 
  -1   3   5        0.05        0.54      0.19 o 
   0   3   5       32.19       32.99      0.80 o 
   1   3   5      227.10      221.29      2.85 o 
   2   3   5      463.73      441.53      8.37 o 
   3   3   5      104.08      104.76      2.49 o 
   4   3   5       36.89       33.36      1.15 o 
  -6   4   5       38.97       37.82      1.26 o 
  -5   4   5       47.60       47.02      1.33 o 
  -4   4   5       73.78       82.81      1.80 o 
  -3   4   5      119.10      114.49      2.73 o 
  -2   4   5      106.25      107.19      1.98 o 
  -1   4   5       24.22       22.24      0.70 o 
   0   4   5       53.58       48.90      1.15 o 
   1   4   5      173.43      164.70      2.26 o 
   2   4   5        6.38        8.94      0.55 o 
   3   4   5       28.49       30.03      1.01 o 
   4   4   5       50.62       57.08      1.58 o 
  -6   5   5       14.41       13.60      1.62 o 
  -5   5   5       55.95       52.41      1.44 o 
  -4   5   5      303.12      294.81      4.79 o 
  -3   5   5      135.47      141.47      2.59 o 
  -2   5   5      197.34      206.66      3.41 o 
  -1   5   5      138.08      144.72      2.51 o 
   0   5   5      929.54      936.21     19.58 o 
   1   5   5       42.96       40.78      0.86 o 
   2   5   5       10.99       12.58      0.63 o 
   3   5   5       15.78       14.01      0.77 o 
  -6   6   5       16.36       16.95      0.94 o 
  -5   6   5       30.08       25.62      1.03 o 
  -4   6   5        5.32        4.08      0.62 o 
  -3   6   5        1.92        1.72      0.46 o 
  -2   6   5        2.88        1.11      0.46 o 
  -1   6   5      163.00      172.24      2.93 o 
   0   6   5      134.34      130.89      2.35 o 
   1   6   5       73.50       73.76      2.12 o 
   2   6   5        1.99        1.61      0.52 o 
   3   6   5      100.36      105.43      2.27 o 
  -6   7   5        5.25        4.53      1.06 o 
  -5   7   5       51.73       53.30      1.55 o 
  -4   7   5       17.63       16.00      0.80 o 
  -3   7   5       37.02       39.85      1.21 o 
  -2   7   5       13.51        9.97      0.63 o 
  -1   7   5      432.15      420.50      6.40 o 
   0   7   5        6.78        5.81      1.31 o 
   1   7   5        5.88        7.83      0.90 o 
   2   7   5       48.23       48.16      1.73 o 
  -5   8   5        1.04        1.43      0.71 o 
  -4   8   5        7.05        8.08      0.82 o 
  -3   8   5       10.85       11.24      0.73 o 
  -2   8   5        1.89        3.59      0.63 o 
  -1   8   5       24.13       24.68      0.94 o 
   0   8   5       11.42       10.37      0.67 o 
   1   8   5       50.71       50.39      1.81 o 
  -4   9   5       26.55       26.11      1.13 o 
  -3   9   5       19.08       18.69      0.94 o 
  -2   9   5        0.05        0.32      0.54 o 
  -1   9   5       36.26       33.32      1.13 o 
   0   9   5       54.33       54.54      1.50 o 
  -3  10   5       34.86       41.06      1.42 o 
  -2  10   5       42.62       46.11      1.48 o 
  -1 -11   6        8.88       10.96      1.00 o 
   0 -11   6        0.11        0.08      0.79 o 
   1 -11   6        1.79        1.22      0.61 o 
   2 -11   6       28.85       33.20      1.23 o 
   3 -11   6       14.33       15.55      0.93 o 
  -2 -10   6       17.60       16.55      0.96 o 
  -1 -10   6       33.39       31.57      1.20 o 
   0 -10   6        2.13        2.46      0.59 o 
   1 -10   6        1.29        1.30      0.54 o 
   2 -10   6       53.64       50.48      1.43 o 
   3 -10   6       31.35       33.86      1.74 o 
   4 -10   6        0.22        2.00      1.12 o 
  -3  -9   6       13.52       13.09      0.90 o 
  -2  -9   6        6.08        5.96      0.75 o 
  -1  -9   6       24.81       25.35      1.01 o 
   0  -9   6       40.55       40.12      1.21 o 
   1  -9   6        3.98        4.38      0.65 o 
   2  -9   6        1.68        2.12      0.58 o 
   3  -9   6        7.09        4.22      0.96 o 
   4  -9   6       18.18       18.94      1.46 o 
  -4  -8   6       22.08       21.65      1.13 o 
  -3  -8   6       65.30       63.93      1.71 o 
  -2  -8   6        0.17        0.02      0.45 o 
  -1  -8   6       10.11        8.98      0.66 o 
   0  -8   6      149.65      151.86      2.81 o 
   1  -8   6        6.91        6.10      1.97 o 
   2  -8   6       38.23       38.45      1.11 o 
   3  -8   6       16.58       13.94      0.68 o 
   4  -8   6        0.42        0.42      0.56 o 
   5  -8   6        1.07        0.01      0.67 o 
  -4  -7   6       19.59       19.85      1.15 o 
  -3  -7   6       62.03       62.25      1.62 o 
  -2  -7   6       86.85       84.01      1.86 o 
  -1  -7   6      105.43      108.75      2.17 o 
   0  -7   6      377.92      373.80      5.86 o 
   1  -7   6        4.15        2.72      0.81 o 
   2  -7   6       61.46       55.76      1.02 o 
   3  -7   6        1.99        0.87      1.28 o 
   4  -7   6       10.63       11.11      0.71 o 
   5  -7   6       61.40       65.75      1.76 o 
  -5  -6   6       57.75       61.72      1.76 o 
  -4  -6   6       27.73       27.25      1.33 o 
  -3  -6   6       96.44       94.67      2.05 o 
  -2  -6   6       10.00        8.51      0.58 o 
  -1  -6   6       41.89       43.93      1.13 o 
   0  -6   6      689.70      692.46     10.23 o 
   1  -6   6       39.80       39.67      0.75 o 
   2  -6   6       69.72       63.34      1.39 o 
   3  -6   6       41.79       42.61      1.13 o 
   4  -6   6        2.38        1.54      0.56 o 
   5  -6   6       77.11       83.65      2.02 o 
  -5  -5   6        3.25        1.93      0.66 o 
  -4  -5   6       87.06       86.68      1.98 o 
  -3  -5   6       44.94       39.84      1.16 o 
  -2  -5   6        2.49        0.98      0.36 o 
  -1  -5   6       79.16       86.15      1.71 o 
   0  -5   6      155.21      166.29      4.05 o 
   1  -5   6      319.07      340.41      4.15 o 
   2  -5   6        6.18        5.57      0.53 o 
   3  -5   6      328.83      325.31      5.13 o 
   4  -5   6        4.12        3.12      0.75 o 
   5  -5   6       21.29       23.63      1.15 o 
  -5  -4   6        5.75        4.46      0.86 o 
  -4  -4   6        5.06        5.04      0.59 o 
  -3  -4   6      148.35      143.67      2.64 o 
  -2  -4   6       29.50       35.39      0.96 o 
  -1  -4   6      315.84      324.40      5.03 o 
   0  -4   6      265.41      271.45      3.31 o 
   1  -4   6       36.06       36.15      0.68 o 
   2  -4   6      127.44      133.18      2.44 o 
   3  -4   6        5.41        3.66      0.49 o 
   4  -4   6       47.69       49.02      1.42 o 
   5  -4   6        0.44        0.67      0.57 o 
  -6  -3   6        0.23       -0.76      1.03 o 
  -5  -3   6        0.25       -0.21      0.51 o 
  -4  -3   6        6.82        6.70      1.21 o 
  -3  -3   6        2.15        2.82      0.40 o 
  -2  -3   6       21.49       17.40      0.63 o 
  -1  -3   6       15.74       17.67      0.51 o 
   0  -3   6      308.09      339.20      4.08 o 
   1  -3   6      113.55      105.77      1.87 o 
   2  -3   6      135.09      132.89      2.32 o 
   3  -3   6       35.04       32.80      0.97 o 
   4  -3   6       10.13       10.76      0.70 o 
   5  -3   6        2.58        0.75      0.58 o 
  -6  -2   6       52.70       61.08      2.41 o 
  -5  -2   6       50.48       44.90      1.34 o 
  -4  -2   6       89.71       82.08      2.08 o 
  -3  -2   6      178.10      199.24      2.62 o 
  -2  -2   6      151.08      164.64      2.16 o 
  -1  -2   6      230.53      210.55      2.62 o 
   0  -2   6      509.73      582.27      6.79 o 
   1  -2   6        0.11        0.00      0.18 o 
   2  -2   6      223.49      220.95      6.07 o 
   3  -2   6       48.62       45.28      1.18 o 
   4  -2   6       54.11       51.72      1.38 o 
   5  -2   6        3.15        0.51      0.94 o 
  -5  -1   6      114.60      105.22      2.20 o 
  -4  -1   6       65.82       55.13      1.04 o 
  -3  -1   6        3.66        3.11      0.70 o 
  -2  -1   6     1176.76     1197.64     13.74 o 
  -1  -1   6       26.43       28.47      0.55 o 
   0  -1   6      103.63       80.88      1.35 o 
   1  -1   6        3.24        3.38      0.24 o 
   2  -1   6       80.85       79.39      1.59 o 
   3  -1   6      137.10      133.14      2.48 o 
   4  -1   6       57.26       52.51      1.42 o 
   5  -1   6       58.65       63.88      2.10 o 
  -6   0   6       46.84       45.44      2.08 o 
  -5   0   6       83.93       74.50      3.29 o 
  -4   0   6        3.77        3.92      0.82 o 
  -3   0   6      116.21      115.96      1.67 o 
  -2   0   6       10.04       15.91      1.44 o 
  -1   0   6      623.78      642.63      7.48 o 
   0   0   6        6.27        8.13      0.31 o 
   1   0   6       85.42       88.56      1.30 o 
   2   0   6       95.74       94.86      1.83 o 
   3   0   6       53.32       48.04      1.25 o 
   4   0   6      116.32      112.52      2.97 o 
   5   0   6        1.67        0.85      0.63 o 
  -6   1   6        0.30       -0.63      0.62 o 
  -5   1   6      216.03      214.98      5.58 o 
  -4   1   6       38.41       36.19      1.04 o 
  -3   1   6      212.22      215.69      3.36 o 
  -2   1   6       26.88       26.90      0.56 o 
  -1   1   6       68.56       75.92      1.13 o 
   0   1   6      261.84      278.53      5.79 o 
   1   1   6       23.16       23.15      0.55 o 
   2   1   6        3.49        2.97      0.42 o 
   3   1   6        0.02        1.99      1.04 o 
   4   1   6        2.91        4.88      0.67 o 
  -6   2   6       18.17       14.90      1.45 o 
  -5   2   6        3.52        3.18      0.93 o 
  -4   2   6       74.69       73.20      1.64 o 
  -3   2   6       37.58       34.34      0.97 o 
  -2   2   6      481.52      518.81      7.52 o 
  -1   2   6      108.57       94.08      1.37 o 
   0   2   6       13.77       13.03      0.42 o 
   1   2   6      990.96      988.13     13.41 o 
   2   2   6       46.88       46.81      1.51 o 
   3   2   6        1.74        2.93      0.52 o 
   4   2   6       68.71       65.98      1.69 o 
  -6   3   6       21.92       24.77      1.06 o 
  -5   3   6        3.12        2.63      0.80 o 
  -4   3   6       63.18       60.26      2.58 o 
  -3   3   6        0.89        0.48      0.41 o 
  -2   3   6        0.49        0.60      0.30 o 
  -1   3   6        8.54       10.18      0.48 o 
   0   3   6      278.55      273.54      3.44 o 
   1   3   6      302.51      300.98      4.69 o 
   2   3   6       18.53       18.78      0.75 o 
   3   3   6       17.01       15.09      0.75 o 
   4   3   6       21.46       21.00      0.97 o 
  -6   4   6       10.81       11.49      0.82 o 
  -5   4   6       25.91       24.36      0.99 o 
  -4   4   6      600.77      604.63      9.89 o 
  -3   4   6       41.67       37.68      1.12 o 
  -2   4   6      118.69      108.65      2.06 o 
  -1   4   6       87.13       84.14      1.66 o 
   0   4   6      261.31      254.61      5.49 o 
   1   4   6      173.69      168.61      4.42 o 
   2   4   6        3.48        3.41      0.54 o 
   3   4   6       56.82       53.71      1.45 o 
  -6   5   6        1.19        0.54      0.65 o 
  -5   5   6      130.98      122.08      4.08 o 
  -4   5   6       63.11       56.29      1.46 o 
  -3   5   6      101.59       95.73      2.01 o 
  -2   5   6       47.84       49.65      1.25 o 
  -1   5   6        8.59        8.25      0.53 o 
   1   5   6        3.79        3.01      0.60 o 
   2   5   6      170.57      165.46      3.02 o 
   3   5   6        6.38        8.36      0.69 o 
  -6   6   6       11.23       11.85      0.98 o 
  -5   6   6      315.20      313.42      5.26 o 
  -4   6   6        4.72        3.24      0.62 o 
  -3   6   6        2.09        1.33      0.47 o 
  -2   6   6      121.56      112.68      2.22 o 
  -1   6   6      101.76       95.48      1.93 o 
   0   6   6       12.84       11.92      0.82 o 
   1   6   6       93.18       94.62      2.62 o 
   2   6   6        4.40        6.40      0.88 o 
  -5   7   6       20.68       17.95      0.97 o 
  -4   7   6        0.75       -0.31      0.56 o 
  -3   7   6       36.27       38.64      1.21 o 
  -2   7   6        0.19        0.61      0.83 o 
  -1   7   6      172.61      181.22      3.81 o 
   0   7   6        5.13        5.12      1.56 o 
   1   7   6        3.18        3.74      0.78 o 
  -5   8   6        8.09       10.36      1.01 o 
  -4   8   6        0.01        0.03      0.97 o 
  -3   8   6        0.33       -0.19      0.54 o 
  -2   8   6      163.55      160.42      3.06 o 
  -1   8   6        3.48        2.35      1.14 o 
   0   8   6       80.87       87.74      1.96 o 
  -4   9   6       11.82       13.08      0.93 o 
  -3   9   6        1.16        0.95      0.68 o 
  -2   9   6       68.85       70.45      1.83 o 
  -1   9   6        0.74        0.47      0.60 o 
  -1 -11   7        5.27        4.79      0.80 o 
   0 -11   7        1.00        0.81      0.60 o 
   1 -11   7       72.83       71.72      1.87 o 
   2 -11   7        3.71        2.92      0.66 o 
   3 -11   7        0.15        2.28      1.10 o 
  -2 -10   7        9.16       10.70      1.40 o 
  -1 -10   7        5.60        5.66      0.76 o 
   0 -10   7       12.71       13.19      0.82 o 
   1 -10   7       12.69       11.21      0.75 o 
   2 -10   7        4.88        7.97      1.92 o 
   3 -10   7        7.75        7.18      1.14 o 
  -3  -9   7        0.13        0.83      0.87 o 
  -2  -9   7      125.92      126.70      3.77 o 
  -1  -9   7        0.35       -0.21      0.52 o 
   0  -9   7        6.76        6.35      0.66 o 
   1  -9   7       49.81       46.67      1.31 o 
   2  -9   7       31.34       28.04      1.01 o 
   3  -9   7        8.31        9.31      1.04 o 
   4  -9   7       24.04       20.53      1.55 o 
  -3  -8   7        6.26        6.68      0.76 o 
  -2  -8   7       10.07        9.20      0.70 o 
  -1  -8   7       20.96       20.44      0.86 o 
   0  -8   7        2.98        2.56      0.48 o 
   1  -8   7        3.38        3.06      0.52 o 
   2  -8   7       57.32       58.42      1.45 o 
   3  -8   7        0.31       -0.72      0.64 o 
   4  -8   7      119.52      124.57      2.55 o 
  -4  -7   7        6.30        8.11      1.21 o 
  -3  -7   7        0.06       -0.23      0.48 o 
  -2  -7   7       33.49       33.48      1.10 o 
  -1  -7   7      200.17      203.01      3.54 o 
   0  -7   7       21.63       22.99      0.88 o 
   1  -7   7      420.09      419.08     10.31 o 
   2  -7   7        0.33        0.66      0.40 o 
   3  -7   7       66.98       63.25      2.35 o 
   4  -7   7        4.45        4.06      1.14 o 
   5  -7   7        4.38        3.48      0.78 o 
  -4  -6   7       42.19       36.80      1.25 o 
  -3  -6   7       15.42       14.95      0.80 o 
  -2  -6   7        3.21        4.38      1.01 o 
  -1  -6   7       15.45       15.67      0.70 o 
   0  -6   7        5.06        4.77      0.48 o 
   1  -6   7       25.21       26.12      0.85 o 
   2  -6   7       31.02       28.73      0.68 o 
   3  -6   7        0.39       -0.38      0.40 o 
   4  -6   7       48.33       49.96      1.40 o 
   5  -6   7       16.04       17.58      0.97 o 
  -5  -5   7      107.33      118.43      2.58 o 
  -4  -5   7       46.21       38.11      1.53 o 
  -3  -5   7       27.41       24.63      0.92 o 
  -2  -5   7       94.62       95.13      1.94 o 
  -1  -5   7       34.92       35.02      0.98 o 
   0  -5   7      236.91      226.82      3.71 o 
   1  -5   7       81.86       86.39      1.31 o 
   2  -5   7       16.01       10.84      1.46 o 
   3  -5   7       22.98       23.55      0.86 o 
   4  -5   7        5.97        4.97      0.65 o 
   5  -5   7       40.74       40.36      1.35 o 
  -5  -4   7       83.64       78.97      2.58 o 
  -4  -4   7      161.52      156.11      2.96 o 
  -3  -4   7       22.15       20.73      0.81 o 
  -2  -4   7        0.16       -0.01      0.31 o 
  -1  -4   7      184.74      165.09      2.84 o 
   0  -4   7       75.60       77.23      1.16 o 
   1  -4   7       88.37       77.81      1.20 o 
   2  -4   7       12.88       13.34      0.58 o 
   3  -4   7        2.78        1.10      0.42 o 
   4  -4   7       71.44       73.25      1.75 o 
   5  -4   7        0.00       -0.01      0.60 o 
  -6  -3   7        0.70        1.03      1.03 o 
  -5  -3   7       40.01       38.10      2.22 o 
  -4  -3   7        3.91        5.37      1.10 o 
  -3  -3   7       76.22       73.19      1.60 o 
  -2  -3   7      137.45      139.06      2.48 o 
  -1  -3   7        4.52        4.45      0.48 o 
   0  -3   7      335.20      339.18      4.42 o 
   1  -3   7       56.66       53.92      1.18 o 
   2  -3   7       20.38       18.45      0.67 o 
   3  -3   7       10.29        9.01      0.59 o 
   4  -3   7        1.21        0.44      0.47 o 
   5  -3   7        9.63        9.58      0.78 o 
  -6  -2   7       11.31       17.82      1.58 o 
  -5  -2   7       20.89       20.24      0.98 o 
  -4  -2   7       88.98       94.84      1.97 o 
  -3  -2   7       18.48       15.76      0.66 o 
  -2  -2   7      176.29      173.44      2.29 o 
  -1  -2   7      175.68      188.93      2.73 o 
   0  -2   7      101.33       97.41      1.39 o 
   1  -2   7      260.06      268.29      4.18 o 
   2  -2   7      194.36      189.09      3.17 o 
   3  -2   7       90.42       87.30      3.65 o 
   4  -2   7        0.46       -0.04      0.45 o 
   5  -2   7        0.00       -0.06      0.59 o 
  -6  -1   7        4.80        5.28      1.17 o 
  -5  -1   7        7.58        8.22      1.46 o 
  -4  -1   7       15.20       15.99      0.56 o 
  -3  -1   7        0.87        0.40      0.27 o 
  -2  -1   7       56.83       58.62      0.98 o 
  -1  -1   7      250.36      277.31      3.43 o 
   0  -1   7       59.71       53.99      0.90 o 
   1  -1   7      259.64      263.79      3.32 o 
   2  -1   7      438.61      445.24      6.74 o 
   3  -1   7      192.12      185.02      3.26 o 
   4  -1   7        2.60        2.06      0.56 o 
  -6   0   7       91.32       92.21      3.22 o 
  -5   0   7       15.90       16.73      0.79 o 
  -4   0   7        0.02       -0.55      0.37 o 
  -3   0   7      159.37      151.84      2.11 o 
  -2   0   7        5.19        4.95      0.40 o 
  -1   0   7       11.58       15.76      0.43 o 
   0   0   7        0.45        0.45      0.22 o 
   1   0   7      232.74      236.79      3.37 o 
   2   0   7      149.46      139.12      2.51 o 
   3   0   7        5.77        5.95      0.53 o 
   4   0   7       22.64       21.13      0.94 o 
  -6   1   7       34.78       32.07      1.24 o 
  -5   1   7       21.22       21.32      0.93 o 
  -4   1   7      122.18      122.76      2.95 o 
  -3   1   7      925.23      913.31     12.95 o 
  -2   1   7       18.52       17.26      0.49 o 
  -1   1   7      163.41      147.31      2.00 o 
   0   1   7       73.68       74.03      1.18 o 
   1   1   7        3.18        3.61      0.44 o 
   2   1   7      181.62      169.45      3.75 o 
   3   1   7       16.92       17.83      0.80 o 
   4   1   7       52.66       50.35      1.47 o 
  -6   2   7       20.08       18.90      0.96 o 
  -5   2   7        7.78        4.90      0.92 o 
  -4   2   7      140.24      141.18      2.65 o 
  -3   2   7       72.02       64.51      1.47 o 
  -2   2   7       67.42       62.76      1.37 o 
  -1   2   7      160.96      158.09      2.14 o 
   0   2   7       38.58       37.83      0.81 o 
   1   2   7      143.54      141.28      2.50 o 
   2   2   7       46.61       45.93      1.21 o 
   3   2   7       86.00       86.70      4.21 o 
   4   2   7       29.99       32.22      1.20 o 
  -6   3   7        5.66        6.67      1.85 o 
  -5   3   7       21.19       19.29      2.42 o 
  -4   3   7      539.22      527.40      9.45 o 
  -3   3   7        7.55        8.54      0.59 o 
  -2   3   7      101.42      101.36      1.97 o 
  -1   3   7      183.21      182.19      3.02 o 
   0   3   7      835.59      818.06      9.61 o 
   1   3   7       16.94       15.97      0.67 o 
   2   3   7       42.49       43.19      1.21 o 
   3   3   7       12.95       14.69      0.81 o 
  -6   4   7       38.13       37.35      1.34 o 
  -5   4   7       17.98       15.44      0.86 o 
  -4   4   7        1.40        1.10      0.53 o 
  -3   4   7        1.44        0.56      0.47 o 
  -2   4   7        3.68        2.02      0.45 o 
  -1   4   7       89.93       98.58      1.91 o 
   0   4   7      196.72      197.59      3.26 o 
   1   4   7      141.80      141.68      3.45 o 
   2   4   7        2.03        1.81      0.52 o 
   3   4   7      144.58      154.27      3.28 o 
  -6   5   7        2.21        4.20      0.86 o 
  -5   5   7       17.81       18.02      0.91 o 
  -4   5   7       14.21       14.31      1.19 o 
  -3   5   7       16.05       17.85      0.82 o 
  -2   5   7        0.07        0.49      0.65 o 
  -1   5   7      220.13      204.77      3.44 o 
   0   5   7        2.91        2.03      0.44 o 
   1   5   7        2.72        2.69      0.64 o 
   2   5   7       43.62       44.90      1.64 o 
  -5   6   7       33.12       34.43      1.27 o 
  -4   6   7       27.48       26.94      1.05 o 
  -3   6   7        7.92        7.36      0.74 o 
  -2   6   7       16.67       22.70      0.90 o 
  -1   6   7       69.48       67.88      1.57 o 
   1   6   7        8.61       10.05      0.85 o 
   2   6   7       97.04      110.73      3.09 o 
  -5   7   7       12.25       12.15      1.32 o 
  -4   7   7       34.79       34.22      1.23 o 
  -3   7   7      135.04      124.62      3.08 o 
  -2   7   7        2.95        1.81      0.66 o 
  -1   7   7        0.02        0.22      0.51 o 
   0   7   7       75.70       71.84      2.27 o 
   1   7   7       57.41       58.47      2.05 o 
  -4   8   7       55.12       64.42      1.81 o 
  -3   8   7       61.43       69.68      2.67 o 
  -2   8   7       31.75       32.55      1.66 o 
  -1   8   7        0.01        0.31      0.58 o 
   0   8   7        6.27        6.83      1.06 o 
   0 -11   8        0.92        0.84      0.64 o 
   1 -11   8        0.67        2.17      1.01 o 
   2 -11   8        8.65       10.67      1.64 o 
  -2 -10   8        8.28       11.60      0.94 o 
  -1 -10   8        7.58       10.27      1.13 o 
   0 -10   8       95.82       95.34      2.40 o 
   1 -10   8        2.66        1.83      1.03 o 
   2 -10   8      113.13      117.95      2.53 o 
   3 -10   8        1.12        1.53      0.95 o 
  -3  -9   8       40.32       35.65      1.36 o 
  -2  -9   8        9.02       11.57      0.94 o 
  -1  -9   8       10.66       11.31      0.79 o 
   0  -9   8       29.37       29.23      1.07 o 
   1  -9   8        5.66        4.17      1.13 o 
   2  -9   8       18.29       16.32      0.95 o 
   3  -9   8        0.69        1.31      0.87 o 
   4  -9   8       11.56       13.27      1.45 o 
  -3  -8   8       65.80       68.59      2.86 o 
  -2  -8   8        0.19       -0.53      0.49 o 
  -1  -8   8        8.03        8.24      0.66 o 
   0  -8   8      230.14      224.96      3.92 o 
   1  -8   8       27.23       26.88      0.96 o 
   2  -8   8        2.76        2.90      0.85 o 
   3  -8   8        2.57        1.13      0.82 o 
   4  -8   8        3.30        2.55      1.22 o 
  -4  -7   8       32.85       31.00      1.23 o 
  -3  -7   8       45.86       44.36      1.39 o 
  -2  -7   8        5.33        6.06      0.65 o 
  -1  -7   8       19.62       18.23      1.02 o 
   0  -7   8       18.19       17.67      0.78 o 
   1  -7   8       98.64       99.93      2.06 o 
   2  -7   8        0.33        0.33      0.63 o 
   3  -7   8       72.52       62.99      5.15 o 
   4  -7   8        0.91        0.44      0.58 o 
  -4  -6   8       24.67       23.99      1.05 o 
  -3  -6   8       41.56       37.61      1.21 o 
  -2  -6   8       24.97       22.11      0.87 o 
  -1  -6   8      191.69      197.55      3.45 o 
   0  -6   8        3.93        2.94      0.70 o 
   1  -6   8       42.93       40.26      1.10 o 
   2  -6   8        3.49        3.05      1.00 o 
   3  -6   8       25.22       24.30      0.96 o 
   4  -6   8        9.90        9.96      0.97 o 
  -5  -5   8        6.32       10.87      1.62 o 
  -4  -5   8       27.87       29.79      1.10 o 
  -3  -5   8       12.33       15.84      0.78 o 
  -2  -5   8       25.23       20.95      0.82 o 
  -1  -5   8        1.17        1.48      0.38 o 
   0  -5   8      288.18      294.33      4.73 o 
   1  -5   8       32.25       31.80      0.69 o 
   2  -5   8      151.03       89.21      2.28 o 
   3  -5   8       92.59       96.48      3.58 o 
   4  -5   8       10.75       10.47      0.71 o 
  -5  -4   8        4.04        2.88      1.38 o 
  -4  -4   8        3.17        2.26      0.83 o 
  -3  -4   8       31.17       35.30      1.28 o 
  -2  -4   8       30.55       27.97      0.92 o 
  -1  -4   8       71.51       72.92      1.56 o 
   0  -4   8       32.58       35.90      0.71 o 
   1  -4   8        2.16        1.70      0.34 o 
   2  -4   8      282.31      281.26      5.63 o 
   3  -4   8      178.66      182.82      3.26 o 
   4  -4   8       64.60       65.66      3.42 o 
  -5  -3   8       70.92       69.29      1.79 o 
  -4  -3   8        0.73        0.18      0.43 o 
  -3  -3   8       13.54       14.62      0.70 o 
  -2  -3   8      497.37      494.21      7.54 o 
  -1  -3   8       13.33       13.24      0.41 o 
   0  -3   8        1.21        0.30      0.29 o 
   1  -3   8        0.02        0.02      0.26 o 
   2  -3   8       37.01       37.92      1.03 o 
   3  -3   8        0.34        0.22      0.41 o 
   4  -3   8       13.99       12.09      0.73 o 
  -6  -2   8       16.50       16.49      1.58 o 
  -5  -2   8       65.91       62.74      1.71 o 
  -4  -2   8       13.63       15.81      0.76 o 
  -3  -2   8      119.92      116.03      2.23 o 
  -2  -2   8      145.64      148.18      2.04 o 
  -1  -2   8      293.94      296.91      3.69 o 
   0  -2   8        5.71        4.21      0.42 o 
   1  -2   8       62.68       59.43      1.27 o 
   2  -2   8        2.23        3.88      0.48 o 
   3  -2   8        0.30       -0.11      0.40 o 
   4  -2   8       74.95       74.26      2.55 o 
  -6  -1   8        0.25        1.42      1.00 o 
  -5  -1   8      115.65      116.93      3.55 o 
  -4  -1   8       42.22       41.75      1.16 o 
  -3  -1   8      278.38      278.50      3.57 o 
  -2  -1   8       51.81       48.50      0.89 o 
  -1  -1   8       27.83       26.57      2.00 o 
   0  -1   8      162.55      156.17      3.28 o 
   1  -1   8        9.37        8.49      0.53 o 
   2  -1   8        3.17        3.17      0.47 o 
   3  -1   8        2.21        2.36      0.50 o 
   4  -1   8        1.57        0.72      0.54 o 
  -6   0   8        3.79        4.42      1.26 o 
  -5   0   8       11.47       10.28      1.19 o 
  -4   0   8      124.33      123.47      3.80 o 
  -3   0   8      134.97      136.18      2.45 o 
  -2   0   8      348.51      357.76      5.53 o 
  -1   0   8       61.93       60.81      2.60 o 
   0   0   8       39.13       37.24      0.76 o 
   1   0   8      896.72      920.49     21.21 o 
   2   0   8        5.50        5.37      0.56 o 
   3   0   8       30.77       29.96      1.03 o 
   4   0   8       17.97       19.66      1.05 o 
  -6   1   8        2.65        3.99      1.22 o 
  -5   1   8       11.16       11.18      2.39 o 
  -4   1   8      149.42      144.05      2.71 o 
  -3   1   8       16.84       16.10      0.71 o 
  -2   1   8      120.78      121.19      2.21 o 
  -1   1   8        3.18        3.40      0.47 o 
   0   1   8      274.49      274.16      3.51 o 
   1   1   8      365.66      367.86      9.19 o 
   2   1   8       84.36       83.94      1.80 o 
   3   1   8        4.95        5.13      0.67 o 
  -6   2   8        0.71        0.59      0.69 o 
  -5   2   8        1.23        1.17      0.60 o 
  -4   2   8      254.65      254.18      4.73 o 
  -3   2   8       48.17       50.45      1.30 o 
  -2   2   8       21.79       24.10      0.82 o 
  -1   2   8       22.47       20.53      1.94 o 
   0   2   8       64.69       64.37      1.14 o 
   1   2   8       49.56       49.24      1.22 o 
   2   2   8        0.51        0.55      0.42 o 
   3   2   8       55.35       58.94      1.59 o 
  -6   3   8        9.14       11.89      3.52 o 
  -5   3   8       53.70       52.04      1.52 o 
  -4   3   8        1.65        0.79      0.66 o 
  -3   3   8      163.53      164.74      2.98 o 
  -2   3   8        0.28       -0.37      0.37 o 
  -1   3   8       64.70       64.21      1.44 o 
   0   3   8      116.96      113.57      2.11 o 
   1   3   8        9.92        8.89      0.68 o 
   2   3   8       97.20       99.17      2.47 o 
   3   3   8       32.52       41.22      1.34 o 
  -6   4   8        6.13        6.52      1.16 o 
  -5   4   8      211.00      205.79      4.92 o 
  -4   4   8        3.75        3.03      0.63 o 
  -3   4   8        0.38       -0.07      0.44 o 
  -2   4   8      267.32      245.22      7.76 o 
  -1   4   8       30.53       28.69      2.03 o 
   0   4   8        0.11        0.15      0.38 o 
   1   4   8       97.12       96.58      2.67 o 
   2   4   8        0.01        0.06      0.56 o 
  -5   5   8        5.92        5.06      0.85 o 
  -4   5   8        8.71        9.52      0.76 o 
  -3   5   8       36.57       40.82      1.27 o 
  -2   5   8       68.73       67.16      1.62 o 
  -1   5   8      119.21      123.10      3.98 o 
   0   5   8        0.40        0.12      0.53 o 
   1   5   8       16.59       14.41      0.95 o 
   2   5   8       29.65       35.22      1.53 o 
  -5   6   8       19.49       20.73      1.06 o 
  -4   6   8        6.59        5.14      0.87 o 
  -3   6   8        2.25        2.35      0.63 o 
  -2   6   8      109.96      102.58      2.20 o 
  -1   6   8        0.00       -0.03      0.44 o 
   0   6   8      168.03      173.22      4.30 o 
   1   6   8       10.43       11.53      0.96 o 
  -4   7   8        0.34        1.42      0.97 o 
  -3   7   8        0.34       -0.22      0.92 o 
  -2   7   8        0.22        0.09      0.52 o 
  -1   7   8        9.81        9.44      0.75 o 
   0   7   8       23.67       24.25      1.29 o 
  -3   8   8       12.31       12.37      0.87 o 
  -2   8   8       10.86       12.38      0.90 o 
  -1 -10   9        0.54       -0.04      0.64 o 
   0 -10   9        2.42        2.18      0.68 o 
   1 -10   9        0.81        0.56      0.59 o 
   2 -10   9       13.64       13.57      1.31 o 
  -2  -9   9        8.45        9.33      0.90 o 
  -1  -9   9        0.25       -0.41      0.62 o 
   0  -9   9       17.17       19.74      0.95 o 
   1  -9   9       32.04       31.69      1.15 o 
   2  -9   9        9.71        7.77      1.19 o 
   3  -9   9        0.31        0.03      0.86 o 
  -3  -8   9       31.49       33.24      1.29 o 
  -2  -8   9        2.74        2.18      0.59 o 
  -1  -8   9        2.50        3.66      0.63 o 
   0  -8   9        3.13        2.45      0.55 o 
   1  -8   9       35.48       36.68      1.18 o 
   2  -8   9       11.52       11.76      1.15 o 
   3  -8   9        5.52        4.22      1.05 o 
  -4  -7   9        6.65        4.86      0.79 o 
  -3  -7   9        4.17        4.11      0.66 o 
  -2  -7   9       18.32       19.23      0.89 o 
  -1  -7   9       89.57       94.77      5.46 o 
   0  -7   9       99.84      100.34      2.12 o 
   1  -7   9       33.15       31.39      1.14 o 
   2  -7   9        2.55        2.49      0.86 o 
   3  -7   9       17.81       19.18      1.41 o 
   4  -7   9       10.64       11.57      0.81 o 
  -4  -6   9       81.68       84.87      2.08 o 
  -3  -6   9       10.59       10.27      0.70 o 
  -2  -6   9        4.18        2.96      0.53 o 
  -1  -6   9      263.53      268.60      4.52 o 
   0  -6   9       20.62       19.27      0.81 o 
   1  -6   9       58.15       58.69      1.44 o 
   2  -6   9        2.16        2.77      0.78 o 
   3  -6   9       26.76       26.81      0.97 o 
   4  -6   9        0.52        0.40      0.59 o 
  -5  -5   9        0.68        0.02      0.68 o 
  -4  -5   9        0.25        0.16      0.55 o 
  -3  -5   9        8.85        9.25      0.66 o 
  -2  -5   9      126.75      136.05      2.63 o 
  -1  -5   9       13.73       15.48      0.73 o 
   0  -5   9       88.93       84.83      1.81 o 
   1  -5   9       78.18       77.21      1.67 o 
   2  -5   9        5.06        4.06      0.85 o 
   3  -5   9       25.53       26.49      0.95 o 
   4  -5   9        3.86        2.81      0.63 o 
  -5  -4   9        0.91        1.88      0.68 o 
  -4  -4   9       29.19       30.12      1.09 o 
  -3  -4   9       14.37       13.79      0.72 o 
  -2  -4   9      152.22      142.42      2.67 o 
  -1  -4   9       30.14       27.61      0.90 o 
   0  -4   9       21.37       21.75      0.79 o 
   1  -4   9       37.37       37.11      0.96 o 
   2  -4   9      101.33      100.96      1.99 o 
   3  -4   9        6.14        6.20      0.66 o 
   4  -4   9        0.20        0.04      0.53 o 
  -5  -3   9        3.07        3.99      0.72 o 
  -4  -3   9        9.80        9.03      1.03 o 
  -3  -3   9       28.18       30.61      1.00 o 
  -2  -3   9        0.03        0.08      0.36 o 
  -1  -3   9      193.24      197.96      3.39 o 
   0  -3   9       45.02       43.74      0.84 o 
   1  -3   9        8.66        8.18      0.57 o 
   2  -3   9      416.02      417.52      7.06 o 
   3  -3   9       38.66       37.85      1.16 o 
   4  -3   9        1.93        1.00      0.60 o 
  -5  -2   9        0.22        0.40      0.83 o 
  -4  -2   9        6.49        8.32      0.66 o 
  -3  -2   9      210.70      212.59      5.81 o 
  -2  -2   9        2.88        2.50      0.61 o 
  -1  -2   9       39.17       38.82      0.80 o 
   0  -2   9        0.22        0.14      0.27 o 
   1  -2   9      159.21      151.37      2.64 o 
   2  -2   9      227.88      229.52      3.87 o 
   3  -2   9       14.04       15.23      0.76 o 
   4  -2   9        8.83        9.58      0.78 o 
  -6  -1   9       17.52       19.81      1.55 o 
  -5  -1   9        2.84        2.68      0.94 o 
  -4  -1   9       12.82       12.98      1.14 o 
  -3  -1   9      579.60      615.75      7.41 o 
  -2  -1   9        3.55        2.70      0.39 o 
  -1  -1   9      123.07      130.24      3.17 o 
   0  -1   9       48.74       48.24      0.92 o 
   1  -1   9        6.14        7.72      0.79 o 
   2  -1   9       45.56       42.87      1.18 o 
   3  -1   9        8.21        7.87      0.64 o 
   4  -1   9       53.70       58.07      1.65 o 
  -6   0   9       10.48       15.18      1.82 o 
  -4   0   9       53.37       52.97      1.40 o 
  -3   0   9       35.58       33.10      0.99 o 
  -2   0   9       64.73       59.75      1.98 o 
  -1   0   9      172.44      157.12      2.20 o 
   0   0   9       96.38       87.69      1.42 o 
   1   0   9       68.83       65.02      1.46 o 
   2   0   9       60.88       60.63      1.48 o 
   3   0   9      102.75      101.53      2.21 o 
  -6   1   9        0.83       -0.44      1.18 o 
  -5   1   9        1.22        0.89      0.67 o 
  -4   1   9      384.65      397.73      6.23 o 
  -3   1   9       20.73       18.86      1.16 o 
  -2   1   9       22.79       20.07      0.77 o 
  -1   1   9      111.39      102.74      1.96 o 
   0   1   9      321.47      319.43      4.08 o 
   1   1   9        0.75        0.13      0.86 o 
   2   1   9       41.82       42.44      1.22 o 
   3   1   9       24.33       29.30      1.24 o 
  -6   2   9       67.48       66.85      2.80 o 
  -5   2   9        7.66        7.62      1.30 o 
  -4   2   9        1.72        1.57      0.55 o 
  -3   2   9       39.90       39.69      1.18 o 
  -2   2   9       19.04       20.28      0.80 o 
  -1   2   9       33.53       27.34      0.90 o 
   0   2   9      110.21      112.25      2.87 o 
   1   2   9       26.62       26.54      0.92 o 
   2   2   9       21.30       20.31      0.89 o 
   3   2   9       69.57       82.43      2.01 o 
  -5   3   9       33.75       32.16      1.22 o 
  -4   3   9       20.04       19.95      0.93 o 
  -3   3   9       81.93       85.48      2.27 o 
  -2   3   9        0.15        0.36      0.45 o 
  -1   3   9      151.29      136.53      2.51 o 
   0   3   9        4.35        4.21      0.71 o 
   1   3   9       49.33       49.26      1.72 o 
   2   3   9       43.41       47.49      1.74 o 
  -5   4   9        1.12        1.12      0.69 o 
  -4   4   9       10.00        9.48      0.88 o 
  -3   4   9        0.06        0.27      0.69 o 
  -2   4   9       10.05       12.65      0.72 o 
  -1   4   9        0.08        0.08      0.43 o 
   0   4   9       50.13       49.09      1.76 o 
   1   4   9       16.39       16.35      1.00 o 
   2   4   9      126.03      139.68      3.68 o 
  -5   5   9        8.32        7.63      0.96 o 
  -4   5   9       33.82       33.58      1.23 o 
  -3   5   9      114.88      103.49      2.29 o 
  -2   5   9       19.51       17.08      0.84 o 
  -1   5   9       22.59       23.95      0.94 o 
   0   5   9       22.76       22.76      1.21 o 
   1   5   9       73.96       76.49      2.45 o 
  -4   6   9       50.48       54.20      1.65 o 
  -3   6   9       77.58       80.45      1.99 o 
  -2   6   9       14.38       14.56      0.84 o 
  -1   6   9       12.60       10.91      0.73 o 
   0   6   9        0.25        0.14      0.68 o 
  -3   7   9        0.56        0.66      0.67 o 
  -2   7   9       14.00       16.04      0.91 o 
   0 -10  10       77.85       78.79      2.04 o 
   1 -10  10       21.69       23.94      2.03 o 
  -2  -9  10       24.96       30.43      1.23 o 
  -1  -9  10        1.81        1.83      0.64 o 
   0  -9  10       50.57       57.43      1.63 o 
   1  -9  10       24.36       23.90      1.04 o 
   2  -9  10        9.17       10.98      1.40 o 
  -3  -8  10        3.09        2.28      0.73 o 
  -2  -8  10        0.05       -0.17      0.60 o 
  -1  -8  10      101.27      109.71      2.41 o 
   0  -8  10        8.81        8.58      1.29 o 
   1  -8  10        9.06       10.19      1.09 o 
   2  -8  10       18.71       21.68      1.45 o 
   3  -8  10       22.52       19.46      1.53 o 
  -3  -7  10        3.66        4.79      1.17 o 
  -2  -7  10        3.51        3.16      1.02 o 
  -1  -7  10        8.70        9.55      1.13 o 
   0  -7  10        9.48        9.75      0.73 o 
   1  -7  10        6.93        8.17      1.08 o 
   2  -7  10       38.27       37.53      1.82 o 
   3  -7  10       56.33       58.93      2.54 o 
  -4  -6  10        3.92        4.58      0.74 o 
  -3  -6  10       10.60       12.80      0.94 o 
  -2  -6  10       12.75        9.41      0.71 o 
  -1  -6  10        5.70        6.14      0.65 o 
   0  -6  10        1.79        1.39      0.48 o 
   1  -6  10        3.12        3.87      0.85 o 
   2  -6  10       93.56       88.97      2.99 o 
   3  -6  10      171.84      173.22      5.08 o 
  -4  -5  10        1.11        0.94      0.59 o 
  -3  -5  10        0.03        0.24      0.48 o 
  -2  -5  10      182.82      182.56      5.74 o 
  -1  -5  10        4.49        3.57      0.56 o 
   0  -5  10        0.12       -0.02      0.41 o 
   1  -5  10        0.28        0.79      0.64 o 
   2  -5  10        3.57        2.85      0.88 o 
   3  -5  10       28.37       27.25      1.01 o 
  -5  -4  10       25.66       30.17      2.45 o 
  -4  -4  10       23.05       26.25      1.07 o 
  -3  -4  10       26.69       20.14      0.88 o 
  -2  -4  10      315.28      329.83      9.31 o 
  -1  -4  10      117.54      110.98      2.23 o 
   0  -4  10       64.29       61.21      1.48 o 
   1  -4  10       73.87       74.58      1.56 o 
   2  -4  10       17.75       16.45      0.73 o 
   3  -4  10        4.36        3.71      0.62 o 
  -5  -3  10       41.32       40.39      2.06 o 
  -4  -3  10        0.70        1.49      0.56 o 
  -3  -3  10      113.40      121.96      3.65 o 
  -2  -3  10        3.37        2.98      0.58 o 
  -1  -3  10       12.11       11.02      0.65 o 
   0  -3  10      227.29      220.72      4.75 o 
   1  -3  10        1.76        1.27      0.39 o 
   2  -3  10        4.43        4.42      0.57 o 
   3  -3  10        7.92        6.27      0.70 o 
  -5  -2  10       11.76       13.31      1.35 o 
  -4  -2  10       26.87       24.66      1.49 o 
  -3  -2  10      104.64      106.40      4.87 o 
  -2  -2  10       38.10       39.71      1.13 o 
  -1  -2  10        5.02        6.18      0.56 o 
   0  -2  10       20.62       20.34      0.81 o 
   1  -2  10      293.24      298.39      4.76 o 
   2  -2  10       26.45       26.54      0.95 o 
   3  -2  10       37.50       37.70      1.21 o 
  -5  -1  10       40.56       43.17      2.08 o 
  -4  -1  10        8.39        6.73      1.09 o 
  -3  -1  10        4.34        3.77      0.90 o 
  -2  -1  10       19.96       21.11      0.67 o 
  -1  -1  10       18.70       18.64      0.75 o 
   0  -1  10        6.04        6.33      0.92 o 
   1  -1  10      162.40      160.03      2.87 o 
   2  -1  10       22.98       24.02      0.92 o 
   3  -1  10        0.00       -0.32      0.72 o 
  -5   0  10       46.41       49.04      2.41 o 
  -3   0  10       45.24       43.58      1.59 o 
  -2   0  10       15.65       16.23      0.72 o 
  -1   0  10       19.38       17.11      1.21 o 
   0   0  10        5.64        5.54      1.31 o 
   1   0  10       74.20       76.16      1.68 o 
   2   0  10        1.67        1.39      0.51 o 
   3   0  10       38.88       43.24      1.61 o 
  -5   1  10        0.01       -0.10      1.14 o 
  -4   1  10        0.90        0.43      1.33 o 
  -3   1  10      102.65      101.60      2.12 o 
  -2   1  10        7.83       10.70      0.64 o 
  -1   1  10       79.64       83.05      1.75 o 
   0   1  10       54.63       50.67      1.65 o 
   1   1  10        1.13        0.33      0.42 o 
   2   1  10       36.23       36.88      1.18 o 
  -5   2  10       45.78       49.16      1.55 o 
  -4   2  10       13.56       12.52      0.81 o 
  -3   2  10        0.93        0.19      0.52 o 
  -2   2  10      431.95      404.69      6.29 o 
  -1   2  10        2.71        2.31      0.97 o 
   0   2  10      100.00      102.08      2.77 o 
   1   2  10       29.58       28.18      1.26 o 
   2   2  10       15.53       13.99      0.97 o 
  -5   3  10        1.87        1.66      0.76 o 
  -4   3  10        0.52        1.61      0.66 o 
  -3   3  10       12.52       11.13      0.75 o 
  -2   3  10       34.25       29.10      1.05 o 
  -1   3  10       27.68       25.32      2.12 o 
   0   3  10        0.01       -0.04      0.54 o 
   1   3  10        5.25        5.60      0.88 o 
  -5   4  10       65.69       69.54      1.94 o 
  -4   4  10       11.56       12.04      0.85 o 
  -3   4  10       12.88       11.35      0.79 o 
  -2   4  10        4.33        3.53      0.64 o 
  -1   4  10        0.18        0.34      0.47 o 
   0   4  10       50.57       53.02      1.91 o 
   1   4  10        1.93        0.92      0.71 o 
  -4   5  10       13.93       15.15      0.95 o 
  -3   5  10        0.12       -0.74      0.62 o 
  -2   5  10        0.33       -0.80      0.79 o 
  -1   5  10       38.95       37.27      1.64 o 
   0   5  10       11.06       13.26      1.04 o 
  -3   6  10       18.03       16.73      0.95 o 
  -2   6  10       19.79       18.90      0.96 o 
  -1  -9  11      101.36      103.80      3.53 o 
   0  -9  11       25.58       26.24      1.18 o 
   1  -9  11        0.18        0.78      0.95 o 
  -2  -8  11        0.00       -0.22      0.65 o 
  -1  -8  11       53.13       54.70      1.61 o 
   0  -8  11        3.12        2.69      0.68 o 
   1  -8  11        0.86       -0.05      0.90 o 
   2  -8  11        0.48        0.68      0.92 o 
  -3  -7  11       19.75       22.08      1.07 o 
  -2  -7  11       43.34       43.14      1.40 o 
  -1  -7  11      131.83      136.18      2.78 o 
   0  -7  11       26.76       27.75      1.10 o 
   1  -7  11        1.95        2.26      0.86 o 
   2  -7  11       13.85       13.48      1.22 o 
  -3  -6  11        2.25        4.03      0.67 o 
  -2  -6  11       60.45       61.36      1.65 o 
  -1  -6  11       12.35       10.61      0.74 o 
   0  -6  11        5.78        6.65      1.67 o 
   1  -6  11       40.40       39.26      1.83 o 
   2  -6  11       13.42       12.41      1.22 o 
   3  -6  11        4.16        4.18      1.33 o 
  -4  -5  11        8.37        8.29      1.12 o 
  -3  -5  11       27.05       28.52      1.10 o 
  -2  -5  11        3.69        4.53      0.66 o 
  -1  -5  11       60.81       61.57      1.96 o 
   0  -5  11       15.54       16.36      0.83 o 
   1  -5  11        6.70        8.28      1.08 o 
   2  -5  11      135.88      133.60      4.13 o 
   3  -5  11       13.59       13.67      0.83 o 
  -4  -4  11       32.90       39.54      1.32 o 
  -3  -4  11       66.05       61.90      1.63 o 
  -2  -4  11        3.95        3.97      0.59 o 
  -1  -4  11       54.82       56.82      1.62 o 
   0  -4  11        0.05        0.69      0.48 o 
   1  -4  11       47.86       45.89      1.99 o 
   2  -4  11       85.19       85.77      1.89 o 
   3  -4  11       21.19       22.83      0.97 o 
  -4  -3  11       14.99       13.85      1.28 o 
  -3  -3  11       84.16       90.00      2.38 o 
  -2  -3  11        0.34        0.54      0.56 o 
  -1  -3  11        8.17        9.44      0.69 o 
   0  -3  11       27.53       26.41      1.37 o 
   1  -3  11       16.26       16.51      0.73 o 
   2  -3  11       37.38       41.44      1.27 o 
   3  -3  11       14.63       14.58      0.82 o 
  -5  -2  11       26.29       31.10      1.88 o 
  -4  -2  11        0.13        0.27      0.85 o 
  -3  -2  11        0.40       -0.08      0.73 o 
  -2  -2  11       43.72       45.43      1.29 o 
  -1  -2  11       16.96       14.37      0.55 o 
   0  -2  11      135.46      130.13      2.39 o 
   1  -2  11       62.58       61.31      1.48 o 
   2  -2  11        4.52        3.60      1.23 o 
  -5  -1  11       18.96       20.08      1.54 o 
  -4  -1  11       91.57       94.28      3.18 o 
  -3  -1  11       17.15       18.60      1.32 o 
  -2  -1  11       10.19        8.57      0.60 o 
  -1  -1  11      224.17      206.78      4.64 o 
   0  -1  11       93.65       93.38      1.90 o 
   1  -1  11       56.36       57.77      1.44 o 
   2  -1  11       13.30       12.89      0.76 o 
  -5   0  11        0.83        0.64      1.26 o 
  -4   0  11       18.02       18.35      1.54 o 
  -3   0  11       23.57       21.17      3.62 o 
  -2   0  11        5.59        6.06      0.68 o 
  -1   0  11       52.32       47.39      1.25 o 
   0   0  11        9.94        8.65      0.69 o 
   1   0  11       10.91       10.01      1.55 o 
   2   0  11       12.74       12.51      1.40 o 
  -5   1  11        5.52        6.76      1.47 o 
  -4   1  11       58.25       66.01      1.76 o 
  -3   1  11       32.76       31.64      1.42 o 
  -2   1  11        2.17        1.90      0.56 o 
  -1   1  11       45.99       44.54      1.23 o 
   0   1  11       18.85       21.22      1.08 o 
   1   1  11       36.77       36.98      1.46 o 
   2   1  11       26.70       27.68      1.35 o 
  -5   2  11        3.89        1.41      1.22 o 
  -4   2  11        0.05       -0.34      0.62 o 
  -3   2  11        3.63        2.49      0.66 o 
  -2   2  11        3.83        3.58      0.66 o 
  -1   2  11       26.21       22.95      2.87 o 
   0   2  11       89.01       92.83      2.69 o 
   1   2  11       25.76       25.36      1.26 o 
  -4   3  11       22.20       23.12      1.09 o 
  -3   3  11        9.57        5.79      0.79 o 
  -2   3  11       36.00       36.26      1.21 o 
  -1   3  11        8.50        9.10      0.81 o 
   0   3  11        1.39        2.09      0.74 o 
  -4   4  11       46.72       50.57      1.61 o 
  -3   4  11      113.43      117.14      2.56 o 
  -2   4  11       15.58       15.65      0.89 o 
  -1   4  11       91.55       92.57      2.82 o 
   0   4  11        1.09        0.95      0.73 o 
  -3   5  11       13.26       15.66      0.97 o 
  -2   5  11       12.99       14.46      0.91 o 
  -1  -8  12        0.35        0.76      0.67 o 
   0  -8  12       12.93       13.65      1.47 o 
   1  -8  12        2.69        2.68      1.01 o 
  -2  -7  12       84.81       94.27      2.97 o 
  -1  -7  12        0.01       -0.22      0.57 o 
   0  -7  12       14.98       15.78      1.99 o 
   1  -7  12        0.66        0.33      0.88 o 
  -3  -6  12        2.12        4.57      1.08 o 
  -2  -6  12       38.15       37.30      1.32 o 
  -1  -6  12       28.91       28.61      1.25 o 
   0  -6  12        5.03        5.24      1.06 o 
   1  -6  12       45.24       45.39      2.08 o 
   2  -6  12        0.05       -0.53      1.06 o 
  -3  -5  12        9.64       11.54      1.10 o 
  -2  -5  12        2.47        1.88      0.70 o 
  -1  -5  12        2.41        1.77      0.62 o 
   0  -5  12       78.42       72.57      2.60 o 
   1  -5  12       22.98       21.19      1.40 o 
   2  -5  12        1.24        2.28      1.08 o 
  -4  -4  12       20.45       20.82      1.60 o 
  -3  -4  12       18.54       17.66      0.99 o 
  -2  -4  12       41.28       44.90      1.39 o 
  -1  -4  12        0.10        0.20      0.54 o 
   0  -4  12       25.05       23.75      1.47 o 
   1  -4  12       48.30       47.34      2.12 o 
   2  -4  12       11.11       10.63      1.49 o 
  -4  -3  12        4.14        5.90      1.17 o 
  -3  -3  12        1.48        1.15      0.87 o 
  -2  -3  12        2.58        4.52      0.67 o 
  -1  -3  12       17.84       16.98      0.86 o 
   0  -3  12       32.18       29.66      1.55 o 
   1  -3  12       30.34       30.17      1.00 o 
   2  -3  12        0.01       -0.05      0.87 o 
  -4  -2  12       50.26       53.07      2.38 o 
  -3  -2  12       52.71       59.85      2.45 o 
  -2  -2  12       35.23       39.58      1.86 o 
  -1  -2  12       13.68       13.54      0.79 o 
   0  -2  12        9.35       10.36      0.63 o 
   1  -2  12      111.17      118.26      2.38 o 
   2  -2  12       24.19       24.88      1.02 o 
  -4  -1  12       47.66       44.52      2.19 o 
  -3  -1  12       19.91       19.01      1.44 o 
  -1  -1  12       28.39       28.13      0.98 o 
   0  -1  12        0.22       -0.53      0.53 o 
   1  -1  12       16.42       17.93      1.01 o 
  -4   0  12        0.29       -0.83      1.19 o 
  -3   0  12        0.11        0.77      1.13 o 
  -2   0  12      113.21      109.34      2.28 o 
  -1   0  12        1.72        0.93      0.52 o 
   0   0  12       63.64       68.71      2.14 o 
   1   0  12        1.36        1.68      0.65 o 
  -4   1  12       23.93       30.69      1.97 o 
  -3   1  12        7.90        9.99      0.83 o 
  -2   1  12       27.82       22.72      0.99 o 
  -1   1  12       16.90       15.65      0.97 o 
   0   1  12       13.02       13.33      0.95 o 
   1   1  12        0.46        0.49      0.65 o 
  -4   2  12       22.03       28.75      1.22 o 
  -3   2  12        9.72        8.54      0.91 o 
  -2   2  12        4.16        4.15      1.13 o 
  -1   2  12        0.45        0.05      0.64 o 
   0   2  12       12.65       13.55      1.00 o 
  -3   3  12        0.06        0.90      0.70 o 
  -2   3  12       22.88       25.30      1.21 o 
  -1   3  12       30.20       33.59      1.55 o 
  -1  -7  13        7.75       10.24      1.03 o 
   0  -7  13        1.02        1.59      0.95 o 
  -2  -6  13        0.06        0.39      0.68 o 
  -1  -6  13        0.31        0.12      0.63 o 
   0  -6  13        0.61        1.97      0.95 o 
  -2  -5  13        2.50        4.23      0.78 o 
  -1  -5  13       16.79       18.49      0.98 o 
   0  -5  13       16.62       16.53      1.36 o 
   1  -5  13        4.78        6.41      1.29 o 
  -3  -4  13       19.43       19.86      1.56 o 
  -2  -4  13        7.31        9.94      1.60 o 
  -1  -4  13        8.99        9.63      0.90 o 
   0  -4  13       64.23       65.72      2.54 o 
   1  -4  13       12.19       13.39      1.59 o 
  -3  -3  13       34.31       39.39      2.09 o 
  -2  -3  13        1.05       -0.09      0.86 o 
  -1  -3  13      106.72      106.66      2.38 o 
   0  -3  13       27.60       29.76      1.68 o 
   1  -3  13       72.62       79.21      3.04 o 
  -3  -2  13        9.07       14.32      1.36 o 
  -2  -2  13        1.22        1.60      0.91 o 
   1  -2  13        7.79        8.55      2.25 o 
  -3  -1  13        2.36        3.37      1.36 o 
  -2  -1  13        7.74        7.97      1.51 o 
   0  -1  13        3.35        2.53      0.77 o 
  -3   0  13       13.02       15.09      1.77 o 
  -2   0  13        4.44        3.88      1.28 o 
  -1   0  13        4.94        3.96      0.83 o 
   0   0  13       65.82       73.66      2.35 o 
  -3   1  13        5.57        1.92      1.26 o 
  -2   1  13       14.85       15.58      0.96 o 
  -1   1  13        5.86        4.01      0.87 o 
                                                 
